# Supplementary material for: Scrutinizing the datasets obtained from nanoscale features of spider silk fibres
Source: Sci Data. 2014 Oct 14;1:140040. doi: 10.1038/sdata.2014.40 (PMC4411006; doi:10.1038/sdata.2014.40)
Supplement: Supplementary file 1 [file sdata201440-isa1.zip]

Archive with 3 entries (3 files):
- i_Investigation.txt
- s_silva.txt
- a_silva.txt
