# Supplementary material for: Scrutinizing the datasets obtained from nanoscale features of spider silk fibres
Source: Sci Data. 2014 Oct 14;1:140040. doi: 10.1038/sdata.2014.40 (PMC4411006; doi:10.1038/sdata.2014.40)
Supplement: Supplementary file 1 [file sdata201440-isa1.zip › a_silva.txt]

Sample Name	Protocol REF	Protocol REF	Parameter[Technology Type]	Assay Name	Raw Data File	Derived Data File	Comment[Data Repository]	Comment[Data Record Accession]	Comment[Data Record URL]	Protocol REF	Derived Data File	Comment[Data Repository]	Comment[Data Record Accession]	Comment[Data Record URL]
#Linear_Roughness_Parameters
Aglaoctenus lagotis-1	Sample preparation	Multimode atomic force microscopy imaging analyses	Atomic force microscopy	AFM1	Linear Roughness Parameters.zip	Linear_Roughness_Parameters.xlsx	figshare	978888	http://dx.doi.org/10.6084/m9.figshare.978888	Statistical analysis	Linear_Roughness_Parameters.xlsx	figshare	978888	http://dx.doi.org/10.6084/m9.figshare.978888
Aglaoctenus lagotis-2	Sample preparation	Multimode atomic force microscopy imaging analyses	Atomic force microscopy	AFM2	Linear Roughness Parameters.zip	Linear_Roughness_Parameters.xlsx	figshare	978888	http://dx.doi.org/10.6084/m9.figshare.978888	Statistical analysis	Linear_Roughness_Parameters.xlsx	figshare	978888	http://dx.doi.org/10.6084/m9.figshare.978888
Aglaoctenus lagotis-3	Sample preparation	Multimode atomic force microscopy imaging analyses	Atomic force microscopy	AFM3	Linear Roughness Parameters.zip	Linear_Roughness_Parameters.xlsx	figshare	978888	http://dx.doi.org/10.6084/m9.figshare.978888	Statistical analysis	Linear_Roughness_Parameters.xlsx	figshare	978888	http://dx.doi.org/10.6084/m9.figshare.978888
Aglaoctenus lagotis-4	Sample preparation	Multimode atomic force microscopy imaging analyses	Atomic force microscopy	AFM4	Linear Roughness Parameters.zip	Linear_Roughness_Parameters.xlsx	figshare	978888	http://dx.doi.org/10.6084/m9.figshare.978888	Statistical analysis	Linear_Roughness_Parameters.xlsx	figshare	978888	http://dx.doi.org/10.6084/m9.figshare.978888
Aglaoctenus lagotis-5	Sample preparation	Multimode atomic force microscopy imaging analyses	Atomic force microscopy	AFM5	Linear Roughness Parameters.zip	Linear_Roughness_Parameters.xlsx	figshare	978888	http://dx.doi.org/10.6084/m9.figshare.978888	Statistical analysis	Linear_Roughness_Parameters.xlsx	figshare	978888	http://dx.doi.org/10.6084/m9.figshare.978888
Argiope argentata-1	Sample preparation	Multimode atomic force microscopy imaging analyses	Atomic force microscopy	AFM6	Linear Roughness Parameters.zip	Linear_Roughness_Parameters.xlsx	figshare	978888	http://dx.doi.org/10.6084/m9.figshare.978888	Statistical analysis	Linear_Roughness_Parameters.xlsx	figshare	978888	http://dx.doi.org/10.6084/m9.figshare.978888
Argiope argentata-2	Sample preparation	Multimode atomic force microscopy imaging analyses	Atomic force microscopy	AFM7	Linear Roughness Parameters.zip	Linear_Roughness_Parameters.xlsx	figshare	978888	http://dx.doi.org/10.6084/m9.figshare.978888	Statistical analysis	Linear_Roughness_Parameters.xlsx	figshare	978888	http://dx.doi.org/10.6084/m9.figshare.978888
Argiope argentata-3	Sample preparation	Multimode atomic force microscopy imaging analyses	Atomic force microscopy	AFM8	Linear Roughness Parameters.zip	Linear_Roughness_Parameters.xlsx	figshare	978888	http://dx.doi.org/10.6084/m9.figshare.978888	Statistical analysis	Linear_Roughness_Parameters.xlsx	figshare	978888	http://dx.doi.org/10.6084/m9.figshare.978888
Argiope argentata-4	Sample preparation	Multimode atomic force microscopy imaging analyses	Atomic force microscopy	AFM9	Linear Roughness Parameters.zip	Linear_Roughness_Parameters.xlsx	figshare	978888	http://dx.doi.org/10.6084/m9.figshare.978888	Statistical analysis	Linear_Roughness_Parameters.xlsx	figshare	978888	http://dx.doi.org/10.6084/m9.figshare.978888
Argiope argentata-5	Sample preparation	Multimode atomic force microscopy imaging analyses	Atomic force microscopy	AFM10	Linear Roughness Parameters.zip	Linear_Roughness_Parameters.xlsx	figshare	978888	http://dx.doi.org/10.6084/m9.figshare.978888	Statistical analysis	Linear_Roughness_Parameters.xlsx	figshare	978888	http://dx.doi.org/10.6084/m9.figshare.978888
Argiope lobata-1	Sample preparation	Multimode atomic force microscopy imaging analyses	Atomic force microscopy	AFM11	Linear Roughness Parameters.zip	Linear_Roughness_Parameters.xlsx	figshare	978888	http://dx.doi.org/10.6084/m9.figshare.978888	Statistical analysis	Linear_Roughness_Parameters.xlsx	figshare	978888	http://dx.doi.org/10.6084/m9.figshare.978888
Argiope lobata-2	Sample preparation	Multimode atomic force microscopy imaging analyses	Atomic force microscopy	AFM12	Linear Roughness Parameters.zip	Linear_Roughness_Parameters.xlsx	figshare	978888	http://dx.doi.org/10.6084/m9.figshare.978888	Statistical analysis	Linear_Roughness_Parameters.xlsx	figshare	978888	http://dx.doi.org/10.6084/m9.figshare.978888
Argiope lobata-3	Sample preparation	Multimode atomic force microscopy imaging analyses	Atomic force microscopy	AFM13	Linear Roughness Parameters.zip	Linear_Roughness_Parameters.xlsx	figshare	978888	http://dx.doi.org/10.6084/m9.figshare.978888	Statistical analysis	Linear_Roughness_Parameters.xlsx	figshare	978888	http://dx.doi.org/10.6084/m9.figshare.978888
Argiope lobata-4	Sample preparation	Multimode atomic force microscopy imaging analyses	Atomic force microscopy	AFM14	Linear Roughness Parameters.zip	Linear_Roughness_Parameters.xlsx	figshare	978888	http://dx.doi.org/10.6084/m9.figshare.978888	Statistical analysis	Linear_Roughness_Parameters.xlsx	figshare	978888	http://dx.doi.org/10.6084/m9.figshare.978888
Argiope lobata-5	Sample preparation	Multimode atomic force microscopy imaging analyses	Atomic force microscopy	AFM15	Linear Roughness Parameters.zip	Linear_Roughness_Parameters.xlsx	figshare	978888	http://dx.doi.org/10.6084/m9.figshare.978888	Statistical analysis	Linear_Roughness_Parameters.xlsx	figshare	978888	http://dx.doi.org/10.6084/m9.figshare.978888
Avicularia juruensis-1	Sample preparation	Multimode atomic force microscopy imaging analyses	Atomic force microscopy	AFM16	Linear Roughness Parameters.zip	Linear_Roughness_Parameters.xlsx	figshare	978888	http://dx.doi.org/10.6084/m9.figshare.978888	Statistical analysis	Linear_Roughness_Parameters.xlsx	figshare	978888	http://dx.doi.org/10.6084/m9.figshare.978888
Avicularia juruensis-2	Sample preparation	Multimode atomic force microscopy imaging analyses	Atomic force microscopy	AFM17	Linear Roughness Parameters.zip	Linear_Roughness_Parameters.xlsx	figshare	978888	http://dx.doi.org/10.6084/m9.figshare.978888	Statistical analysis	Linear_Roughness_Parameters.xlsx	figshare	978888	http://dx.doi.org/10.6084/m9.figshare.978888
Avicularia juruensis-3	Sample preparation	Multimode atomic force microscopy imaging analyses	Atomic force microscopy	AFM18	Linear Roughness Parameters.zip	Linear_Roughness_Parameters.xlsx	figshare	978888	http://dx.doi.org/10.6084/m9.figshare.978888	Statistical analysis	Linear_Roughness_Parameters.xlsx	figshare	978888	http://dx.doi.org/10.6084/m9.figshare.978888
Avicularia juruensis-4	Sample preparation	Multimode atomic force microscopy imaging analyses	Atomic force microscopy	AFM19	Linear Roughness Parameters.zip	Linear_Roughness_Parameters.xlsx	figshare	978888	http://dx.doi.org/10.6084/m9.figshare.978888	Statistical analysis	Linear_Roughness_Parameters.xlsx	figshare	978888	http://dx.doi.org/10.6084/m9.figshare.978888
Avicularia juruensis-5	Sample preparation	Multimode atomic force microscopy imaging analyses	Atomic force microscopy	AFM20	Linear Roughness Parameters.zip	Linear_Roughness_Parameters.xlsx	figshare	978888	http://dx.doi.org/10.6084/m9.figshare.978888	Statistical analysis	Linear_Roughness_Parameters.xlsx	figshare	978888	http://dx.doi.org/10.6084/m9.figshare.978888
Avicularia sp-1	Sample preparation	Multimode atomic force microscopy imaging analyses	Atomic force microscopy	AFM21	Linear Roughness Parameters.zip	Linear_Roughness_Parameters.xlsx	figshare	978888	http://dx.doi.org/10.6084/m9.figshare.978888	Statistical analysis	Linear_Roughness_Parameters.xlsx	figshare	978888	http://dx.doi.org/10.6084/m9.figshare.978888
Avicularia sp-2	Sample preparation	Multimode atomic force microscopy imaging analyses	Atomic force microscopy	AFM22	Linear Roughness Parameters.zip	Linear_Roughness_Parameters.xlsx	figshare	978888	http://dx.doi.org/10.6084/m9.figshare.978888	Statistical analysis	Linear_Roughness_Parameters.xlsx	figshare	978888	http://dx.doi.org/10.6084/m9.figshare.978888
Avicularia sp-3	Sample preparation	Multimode atomic force microscopy imaging analyses	Atomic force microscopy	AFM23	Linear Roughness Parameters.zip	Linear_Roughness_Parameters.xlsx	figshare	978888	http://dx.doi.org/10.6084/m9.figshare.978888	Statistical analysis	Linear_Roughness_Parameters.xlsx	figshare	978888	http://dx.doi.org/10.6084/m9.figshare.978888
Avicularia sp-4	Sample preparation	Multimode atomic force microscopy imaging analyses	Atomic force microscopy	AFM24	Linear Roughness Parameters.zip	Linear_Roughness_Parameters.xlsx	figshare	978888	http://dx.doi.org/10.6084/m9.figshare.978888	Statistical analysis	Linear_Roughness_Parameters.xlsx	figshare	978888	http://dx.doi.org/10.6084/m9.figshare.978888
Avicularia sp-5	Sample preparation	Multimode atomic force microscopy imaging analyses	Atomic force microscopy	AFM25	Linear Roughness Parameters.zip	Linear_Roughness_Parameters.xlsx	figshare	978888	http://dx.doi.org/10.6084/m9.figshare.978888	Statistical analysis	Linear_Roughness_Parameters.xlsx	figshare	978888	http://dx.doi.org/10.6084/m9.figshare.978888
Gasteracantha cancriformis-1	Sample preparation	Multimode atomic force microscopy imaging analyses	Atomic force microscopy	AFM26	Linear Roughness Parameters.zip	Linear_Roughness_Parameters.xlsx	figshare	978888	http://dx.doi.org/10.6084/m9.figshare.978888	Statistical analysis	Linear_Roughness_Parameters.xlsx	figshare	978888	http://dx.doi.org/10.6084/m9.figshare.978888
Gasteracantha cancriformis-2	Sample preparation	Multimode atomic force microscopy imaging analyses	Atomic force microscopy	AFM27	Linear Roughness Parameters.zip	Linear_Roughness_Parameters.xlsx	figshare	978888	http://dx.doi.org/10.6084/m9.figshare.978888	Statistical analysis	Linear_Roughness_Parameters.xlsx	figshare	978888	http://dx.doi.org/10.6084/m9.figshare.978888
Gasteracantha cancriformis-3	Sample preparation	Multimode atomic force microscopy imaging analyses	Atomic force microscopy	AFM28	Linear Roughness Parameters.zip	Linear_Roughness_Parameters.xlsx	figshare	978888	http://dx.doi.org/10.6084/m9.figshare.978888	Statistical analysis	Linear_Roughness_Parameters.xlsx	figshare	978888	http://dx.doi.org/10.6084/m9.figshare.978888
Gasteracantha cancriformis-4	Sample preparation	Multimode atomic force microscopy imaging analyses	Atomic force microscopy	AFM29	Linear Roughness Parameters.zip	Linear_Roughness_Parameters.xlsx	figshare	978888	http://dx.doi.org/10.6084/m9.figshare.978888	Statistical analysis	Linear_Roughness_Parameters.xlsx	figshare	978888	http://dx.doi.org/10.6084/m9.figshare.978888
Gasteracantha cancriformis-5	Sample preparation	Multimode atomic force microscopy imaging analyses	Atomic force microscopy	AFM30	Linear Roughness Parameters.zip	Linear_Roughness_Parameters.xlsx	figshare	978888	http://dx.doi.org/10.6084/m9.figshare.978888	Statistical analysis	Linear_Roughness_Parameters.xlsx	figshare	978888	http://dx.doi.org/10.6084/m9.figshare.978888
Nephila clavipes-1	Sample preparation	Multimode atomic force microscopy imaging analyses	Atomic force microscopy	AFM31	Linear Roughness Parameters.zip	Linear_Roughness_Parameters.xlsx	figshare	978888	http://dx.doi.org/10.6084/m9.figshare.978888	Statistical analysis	Linear_Roughness_Parameters.xlsx	figshare	978888	http://dx.doi.org/10.6084/m9.figshare.978888
Nephila clavipes-2	Sample preparation	Multimode atomic force microscopy imaging analyses	Atomic force microscopy	AFM32	Linear Roughness Parameters.zip	Linear_Roughness_Parameters.xlsx	figshare	978888	http://dx.doi.org/10.6084/m9.figshare.978888	Statistical analysis	Linear_Roughness_Parameters.xlsx	figshare	978888	http://dx.doi.org/10.6084/m9.figshare.978888
Nephila clavipes-3	Sample preparation	Multimode atomic force microscopy imaging analyses	Atomic force microscopy	AFM33	Linear Roughness Parameters.zip	Linear_Roughness_Parameters.xlsx	figshare	978888	http://dx.doi.org/10.6084/m9.figshare.978888	Statistical analysis	Linear_Roughness_Parameters.xlsx	figshare	978888	http://dx.doi.org/10.6084/m9.figshare.978888
Nephila clavipes-4	Sample preparation	Multimode atomic force microscopy imaging analyses	Atomic force microscopy	AFM34	Linear Roughness Parameters.zip	Linear_Roughness_Parameters.xlsx	figshare	978888	http://dx.doi.org/10.6084/m9.figshare.978888	Statistical analysis	Linear_Roughness_Parameters.xlsx	figshare	978888	http://dx.doi.org/10.6084/m9.figshare.978888
Nephila clavipes-5	Sample preparation	Multimode atomic force microscopy imaging analyses	Atomic force microscopy	AFM35	Linear Roughness Parameters.zip	Linear_Roughness_Parameters.xlsx	figshare	978888	http://dx.doi.org/10.6084/m9.figshare.978888	Statistical analysis	Linear_Roughness_Parameters.xlsx	figshare	978888	http://dx.doi.org/10.6084/m9.figshare.978888
Nephilengys cruentata-1	Sample preparation	Multimode atomic force microscopy imaging analyses	Atomic force microscopy	AFM36	Linear Roughness Parameters.zip	Linear_Roughness_Parameters.xlsx	figshare	978888	http://dx.doi.org/10.6084/m9.figshare.978888	Statistical analysis	Linear_Roughness_Parameters.xlsx	figshare	978888	http://dx.doi.org/10.6084/m9.figshare.978888
Nephilengys cruentata-2	Sample preparation	Multimode atomic force microscopy imaging analyses	Atomic force microscopy	AFM37	Linear Roughness Parameters.zip	Linear_Roughness_Parameters.xlsx	figshare	978888	http://dx.doi.org/10.6084/m9.figshare.978888	Statistical analysis	Linear_Roughness_Parameters.xlsx	figshare	978888	http://dx.doi.org/10.6084/m9.figshare.978888
Nephilengys cruentata-3	Sample preparation	Multimode atomic force microscopy imaging analyses	Atomic force microscopy	AFM38	Linear Roughness Parameters.zip	Linear_Roughness_Parameters.xlsx	figshare	978888	http://dx.doi.org/10.6084/m9.figshare.978888	Statistical analysis	Linear_Roughness_Parameters.xlsx	figshare	978888	http://dx.doi.org/10.6084/m9.figshare.978888
Nephilengys cruentata-4	Sample preparation	Multimode atomic force microscopy imaging analyses	Atomic force microscopy	AFM39	Linear Roughness Parameters.zip	Linear_Roughness_Parameters.xlsx	figshare	978888	http://dx.doi.org/10.6084/m9.figshare.978888	Statistical analysis	Linear_Roughness_Parameters.xlsx	figshare	978888	http://dx.doi.org/10.6084/m9.figshare.978888
Nephilengys cruentata-5	Sample preparation	Multimode atomic force microscopy imaging analyses	Atomic force microscopy	AFM40	Linear Roughness Parameters.zip	Linear_Roughness_Parameters.xlsx	figshare	978888	http://dx.doi.org/10.6084/m9.figshare.978888	Statistical analysis	Linear_Roughness_Parameters.xlsx	figshare	978888	http://dx.doi.org/10.6084/m9.figshare.978888
Parawixia bistriata-1	Sample preparation	Multimode atomic force microscopy imaging analyses	Atomic force microscopy	AFM41	Linear Roughness Parameters.zip	Linear_Roughness_Parameters.xlsx	figshare	978888	http://dx.doi.org/10.6084/m9.figshare.978888	Statistical analysis	Linear_Roughness_Parameters.xlsx	figshare	978888	http://dx.doi.org/10.6084/m9.figshare.978888
Parawixia bistriata-2	Sample preparation	Multimode atomic force microscopy imaging analyses	Atomic force microscopy	AFM42	Linear Roughness Parameters.zip	Linear_Roughness_Parameters.xlsx	figshare	978888	http://dx.doi.org/10.6084/m9.figshare.978888	Statistical analysis	Linear_Roughness_Parameters.xlsx	figshare	978888	http://dx.doi.org/10.6084/m9.figshare.978888
Parawixia bistriata-3	Sample preparation	Multimode atomic force microscopy imaging analyses	Atomic force microscopy	AFM43	Linear Roughness Parameters.zip	Linear_Roughness_Parameters.xlsx	figshare	978888	http://dx.doi.org/10.6084/m9.figshare.978888	Statistical analysis	Linear_Roughness_Parameters.xlsx	figshare	978888	http://dx.doi.org/10.6084/m9.figshare.978888
Parawixia bistriata-4	Sample preparation	Multimode atomic force microscopy imaging analyses	Atomic force microscopy	AFM44	Linear Roughness Parameters.zip	Linear_Roughness_Parameters.xlsx	figshare	978888	http://dx.doi.org/10.6084/m9.figshare.978888	Statistical analysis	Linear_Roughness_Parameters.xlsx	figshare	978888	http://dx.doi.org/10.6084/m9.figshare.978888
Parawixia bistriata-5	Sample preparation	Multimode atomic force microscopy imaging analyses	Atomic force microscopy	AFM45	Linear Roughness Parameters.zip	Linear_Roughness_Parameters.xlsx	figshare	978888	http://dx.doi.org/10.6084/m9.figshare.978888	Statistical analysis	Linear_Roughness_Parameters.xlsx	figshare	978888	http://dx.doi.org/10.6084/m9.figshare.978888
#Mechanical_Parameters
Aglaoctenus lagotis-1	Sample preparation	Single-fibre force spectroscopy analyses	Atomic force microscopy	AFM46	Static Mechanical Parameters.zip	Static_Mechanical_Parameters.xlsx	figshare	978888	http://dx.doi.org/10.6084/m9.figshare.978888	Statistical analysis	Mechanical_Parameters.xlsx	figshare	978888	http://dx.doi.org/10.6084/m9.figshare.978888
Aglaoctenus lagotis-2	Sample preparation	Single-fibre force spectroscopy analyses	Atomic force microscopy	AFM47	Static Mechanical Parameters.zip	Static_Mechanical_Parameters.xlsx	figshare	978888	http://dx.doi.org/10.6084/m9.figshare.978888	Statistical analysis	Mechanical_Parameters.xlsx	figshare	978888	http://dx.doi.org/10.6084/m9.figshare.978888
Aglaoctenus lagotis-3	Sample preparation	Single-fibre force spectroscopy analyses	Atomic force microscopy	AFM48	Static Mechanical Parameters.zip	Static_Mechanical_Parameters.xlsx	figshare	978888	http://dx.doi.org/10.6084/m9.figshare.978888	Statistical analysis	Mechanical_Parameters.xlsx	figshare	978888	http://dx.doi.org/10.6084/m9.figshare.978888
Aglaoctenus lagotis-4	Sample preparation	Single-fibre force spectroscopy analyses	Atomic force microscopy	AFM49	Static Mechanical Parameters.zip	Static_Mechanical_Parameters.xlsx	figshare	978888	http://dx.doi.org/10.6084/m9.figshare.978888	Statistical analysis	Mechanical_Parameters.xlsx	figshare	978888	http://dx.doi.org/10.6084/m9.figshare.978888
Aglaoctenus lagotis-5	Sample preparation	Single-fibre force spectroscopy analyses	Atomic force microscopy	AFM50	Static Mechanical Parameters.zip	Static_Mechanical_Parameters.xlsx	figshare	978888	http://dx.doi.org/10.6084/m9.figshare.978888	Statistical analysis	Mechanical_Parameters.xlsx	figshare	978888	http://dx.doi.org/10.6084/m9.figshare.978888
Aglaoctenus lagotis-6	Sample preparation	Single-fibre force spectroscopy analyses	Atomic force microscopy	AFM51	Static Mechanical Parameters.zip	Static_Mechanical_Parameters.xlsx	figshare	978888	http://dx.doi.org/10.6084/m9.figshare.978888	Statistical analysis	Mechanical_Parameters.xlsx	figshare	978888	http://dx.doi.org/10.6084/m9.figshare.978888
Aglaoctenus lagotis-7	Sample preparation	Single-fibre force spectroscopy analyses	Atomic force microscopy	AFM52	Static Mechanical Parameters.zip	Static_Mechanical_Parameters.xlsx	figshare	978888	http://dx.doi.org/10.6084/m9.figshare.978888	Statistical analysis	Mechanical_Parameters.xlsx	figshare	978888	http://dx.doi.org/10.6084/m9.figshare.978888
Aglaoctenus lagotis-8	Sample preparation	Single-fibre force spectroscopy analyses	Atomic force microscopy	AFM53	Static Mechanical Parameters.zip	Static_Mechanical_Parameters.xlsx	figshare	978888	http://dx.doi.org/10.6084/m9.figshare.978888	Statistical analysis	Mechanical_Parameters.xlsx	figshare	978888	http://dx.doi.org/10.6084/m9.figshare.978888
Aglaoctenus lagotis-9	Sample preparation	Single-fibre force spectroscopy analyses	Atomic force microscopy	AFM54	Static Mechanical Parameters.zip	Static_Mechanical_Parameters.xlsx	figshare	978888	http://dx.doi.org/10.6084/m9.figshare.978888	Statistical analysis	Mechanical_Parameters.xlsx	figshare	978888	http://dx.doi.org/10.6084/m9.figshare.978888
Aglaoctenus lagotis-10	Sample preparation	Single-fibre force spectroscopy analyses	Atomic force microscopy	AFM55	Static Mechanical Parameters.zip	Static_Mechanical_Parameters.xlsx	figshare	978888	http://dx.doi.org/10.6084/m9.figshare.978888	Statistical analysis	Mechanical_Parameters.xlsx	figshare	978888	http://dx.doi.org/10.6084/m9.figshare.978888
Argiope argentata-1	Sample preparation	Single-fibre force spectroscopy analyses	Atomic force microscopy	AFM56	Static Mechanical Parameters.zip	Static_Mechanical_Parameters.xlsx	figshare	978888	http://dx.doi.org/10.6084/m9.figshare.978888	Statistical analysis	Mechanical_Parameters.xlsx	figshare	978888	http://dx.doi.org/10.6084/m9.figshare.978888
Argiope argentata-2	Sample preparation	Single-fibre force spectroscopy analyses	Atomic force microscopy	AFM57	Static Mechanical Parameters.zip	Static_Mechanical_Parameters.xlsx	figshare	978888	http://dx.doi.org/10.6084/m9.figshare.978888	Statistical analysis	Mechanical_Parameters.xlsx	figshare	978888	http://dx.doi.org/10.6084/m9.figshare.978888
Argiope argentata-3	Sample preparation	Single-fibre force spectroscopy analyses	Atomic force microscopy	AFM58	Static Mechanical Parameters.zip	Static_Mechanical_Parameters.xlsx	figshare	978888	http://dx.doi.org/10.6084/m9.figshare.978888	Statistical analysis	Mechanical_Parameters.xlsx	figshare	978888	http://dx.doi.org/10.6084/m9.figshare.978888
Argiope argentata-4	Sample preparation	Single-fibre force spectroscopy analyses	Atomic force microscopy	AFM59	Static Mechanical Parameters.zip	Static_Mechanical_Parameters.xlsx	figshare	978888	http://dx.doi.org/10.6084/m9.figshare.978888	Statistical analysis	Mechanical_Parameters.xlsx	figshare	978888	http://dx.doi.org/10.6084/m9.figshare.978888
Argiope argentata-5	Sample preparation	Single-fibre force spectroscopy analyses	Atomic force microscopy	AFM60	Static Mechanical Parameters.zip	Static_Mechanical_Parameters.xlsx	figshare	978888	http://dx.doi.org/10.6084/m9.figshare.978888	Statistical analysis	Mechanical_Parameters.xlsx	figshare	978888	http://dx.doi.org/10.6084/m9.figshare.978888
Argiope argentata-6	Sample preparation	Single-fibre force spectroscopy analyses	Atomic force microscopy	AFM61	Static Mechanical Parameters.zip	Static_Mechanical_Parameters.xlsx	figshare	978888	http://dx.doi.org/10.6084/m9.figshare.978888	Statistical analysis	Mechanical_Parameters.xlsx	figshare	978888	http://dx.doi.org/10.6084/m9.figshare.978888
Argiope argentata-7	Sample preparation	Single-fibre force spectroscopy analyses	Atomic force microscopy	AFM62	Static Mechanical Parameters.zip	Static_Mechanical_Parameters.xlsx	figshare	978888	http://dx.doi.org/10.6084/m9.figshare.978888	Statistical analysis	Mechanical_Parameters.xlsx	figshare	978888	http://dx.doi.org/10.6084/m9.figshare.978888
Argiope argentata-8	Sample preparation	Single-fibre force spectroscopy analyses	Atomic force microscopy	AFM63	Static Mechanical Parameters.zip	Static_Mechanical_Parameters.xlsx	figshare	978888	http://dx.doi.org/10.6084/m9.figshare.978888	Statistical analysis	Mechanical_Parameters.xlsx	figshare	978888	http://dx.doi.org/10.6084/m9.figshare.978888
Argiope argentata-9	Sample preparation	Single-fibre force spectroscopy analyses	Atomic force microscopy	AFM64	Static Mechanical Parameters.zip	Static_Mechanical_Parameters.xlsx	figshare	978888	http://dx.doi.org/10.6084/m9.figshare.978888	Statistical analysis	Mechanical_Parameters.xlsx	figshare	978888	http://dx.doi.org/10.6084/m9.figshare.978888
Argiope argentata-10	Sample preparation	Single-fibre force spectroscopy analyses	Atomic force microscopy	AFM65	Static Mechanical Parameters.zip	Static_Mechanical_Parameters.xlsx	figshare	978888	http://dx.doi.org/10.6084/m9.figshare.978888	Statistical analysis	Mechanical_Parameters.xlsx	figshare	978888	http://dx.doi.org/10.6084/m9.figshare.978888
Argiope lobata-1	Sample preparation	Single-fibre force spectroscopy analyses	Atomic force microscopy	AFM66	Static Mechanical Parameters.zip	Static_Mechanical_Parameters.xlsx	figshare	978888	http://dx.doi.org/10.6084/m9.figshare.978888	Statistical analysis	Mechanical_Parameters.xlsx	figshare	978888	http://dx.doi.org/10.6084/m9.figshare.978888
Argiope lobata-2	Sample preparation	Single-fibre force spectroscopy analyses	Atomic force microscopy	AFM67	Static Mechanical Parameters.zip	Static_Mechanical_Parameters.xlsx	figshare	978888	http://dx.doi.org/10.6084/m9.figshare.978888	Statistical analysis	Mechanical_Parameters.xlsx	figshare	978888	http://dx.doi.org/10.6084/m9.figshare.978888
Argiope lobata-3	Sample preparation	Single-fibre force spectroscopy analyses	Atomic force microscopy	AFM68	Static Mechanical Parameters.zip	Static_Mechanical_Parameters.xlsx	figshare	978888	http://dx.doi.org/10.6084/m9.figshare.978888	Statistical analysis	Mechanical_Parameters.xlsx	figshare	978888	http://dx.doi.org/10.6084/m9.figshare.978888
Argiope lobata-4	Sample preparation	Single-fibre force spectroscopy analyses	Atomic force microscopy	AFM69	Static Mechanical Parameters.zip	Static_Mechanical_Parameters.xlsx	figshare	978888	http://dx.doi.org/10.6084/m9.figshare.978888	Statistical analysis	Mechanical_Parameters.xlsx	figshare	978888	http://dx.doi.org/10.6084/m9.figshare.978888
Argiope lobata-5	Sample preparation	Single-fibre force spectroscopy analyses	Atomic force microscopy	AFM70	Static Mechanical Parameters.zip	Static_Mechanical_Parameters.xlsx	figshare	978888	http://dx.doi.org/10.6084/m9.figshare.978888	Statistical analysis	Mechanical_Parameters.xlsx	figshare	978888	http://dx.doi.org/10.6084/m9.figshare.978888
Argiope lobata-6	Sample preparation	Single-fibre force spectroscopy analyses	Atomic force microscopy	AFM71	Static Mechanical Parameters.zip	Static_Mechanical_Parameters.xlsx	figshare	978888	http://dx.doi.org/10.6084/m9.figshare.978888	Statistical analysis	Mechanical_Parameters.xlsx	figshare	978888	http://dx.doi.org/10.6084/m9.figshare.978888
Argiope lobata-7	Sample preparation	Single-fibre force spectroscopy analyses	Atomic force microscopy	AFM72	Static Mechanical Parameters.zip	Static_Mechanical_Parameters.xlsx	figshare	978888	http://dx.doi.org/10.6084/m9.figshare.978888	Statistical analysis	Mechanical_Parameters.xlsx	figshare	978888	http://dx.doi.org/10.6084/m9.figshare.978888
Argiope lobata-8	Sample preparation	Single-fibre force spectroscopy analyses	Atomic force microscopy	AFM73	Static Mechanical Parameters.zip	Static_Mechanical_Parameters.xlsx	figshare	978888	http://dx.doi.org/10.6084/m9.figshare.978888	Statistical analysis	Mechanical_Parameters.xlsx	figshare	978888	http://dx.doi.org/10.6084/m9.figshare.978888
Argiope lobata-9	Sample preparation	Single-fibre force spectroscopy analyses	Atomic force microscopy	AFM74	Static Mechanical Parameters.zip	Static_Mechanical_Parameters.xlsx	figshare	978888	http://dx.doi.org/10.6084/m9.figshare.978888	Statistical analysis	Mechanical_Parameters.xlsx	figshare	978888	http://dx.doi.org/10.6084/m9.figshare.978888
Argiope lobata-10	Sample preparation	Single-fibre force spectroscopy analyses	Atomic force microscopy	AFM75	Static Mechanical Parameters.zip	Static_Mechanical_Parameters.xlsx	figshare	978888	http://dx.doi.org/10.6084/m9.figshare.978888	Statistical analysis	Mechanical_Parameters.xlsx	figshare	978888	http://dx.doi.org/10.6084/m9.figshare.978888
Avicularia juruensis-1	Sample preparation	Single-fibre force spectroscopy analyses	Atomic force microscopy	AFM76	Static Mechanical Parameters.zip	Static_Mechanical_Parameters.xlsx	figshare	978888	http://dx.doi.org/10.6084/m9.figshare.978888	Statistical analysis	Mechanical_Parameters.xlsx	figshare	978888	http://dx.doi.org/10.6084/m9.figshare.978888
Avicularia juruensis-2	Sample preparation	Single-fibre force spectroscopy analyses	Atomic force microscopy	AFM77	Static Mechanical Parameters.zip	Static_Mechanical_Parameters.xlsx	figshare	978888	http://dx.doi.org/10.6084/m9.figshare.978888	Statistical analysis	Mechanical_Parameters.xlsx	figshare	978888	http://dx.doi.org/10.6084/m9.figshare.978888
Avicularia juruensis-3	Sample preparation	Single-fibre force spectroscopy analyses	Atomic force microscopy	AFM78	Static Mechanical Parameters.zip	Static_Mechanical_Parameters.xlsx	figshare	978888	http://dx.doi.org/10.6084/m9.figshare.978888	Statistical analysis	Mechanical_Parameters.xlsx	figshare	978888	http://dx.doi.org/10.6084/m9.figshare.978888
Avicularia juruensis-4	Sample preparation	Single-fibre force spectroscopy analyses	Atomic force microscopy	AFM79	Static Mechanical Parameters.zip	Static_Mechanical_Parameters.xlsx	figshare	978888	http://dx.doi.org/10.6084/m9.figshare.978888	Statistical analysis	Mechanical_Parameters.xlsx	figshare	978888	http://dx.doi.org/10.6084/m9.figshare.978888
Avicularia juruensis-5	Sample preparation	Single-fibre force spectroscopy analyses	Atomic force microscopy	AFM80	Static Mechanical Parameters.zip	Static_Mechanical_Parameters.xlsx	figshare	978888	http://dx.doi.org/10.6084/m9.figshare.978888	Statistical analysis	Mechanical_Parameters.xlsx	figshare	978888	http://dx.doi.org/10.6084/m9.figshare.978888
Avicularia juruensis-6	Sample preparation	Single-fibre force spectroscopy analyses	Atomic force microscopy	AFM81	Static Mechanical Parameters.zip	Static_Mechanical_Parameters.xlsx	figshare	978888	http://dx.doi.org/10.6084/m9.figshare.978888	Statistical analysis	Mechanical_Parameters.xlsx	figshare	978888	http://dx.doi.org/10.6084/m9.figshare.978888
Avicularia juruensis-7	Sample preparation	Single-fibre force spectroscopy analyses	Atomic force microscopy	AFM82	Static Mechanical Parameters.zip	Static_Mechanical_Parameters.xlsx	figshare	978888	http://dx.doi.org/10.6084/m9.figshare.978888	Statistical analysis	Mechanical_Parameters.xlsx	figshare	978888	http://dx.doi.org/10.6084/m9.figshare.978888
Avicularia juruensis-8	Sample preparation	Single-fibre force spectroscopy analyses	Atomic force microscopy	AFM83	Static Mechanical Parameters.zip	Static_Mechanical_Parameters.xlsx	figshare	978888	http://dx.doi.org/10.6084/m9.figshare.978888	Statistical analysis	Mechanical_Parameters.xlsx	figshare	978888	http://dx.doi.org/10.6084/m9.figshare.978888
Avicularia juruensis-9	Sample preparation	Single-fibre force spectroscopy analyses	Atomic force microscopy	AFM84	Static Mechanical Parameters.zip	Static_Mechanical_Parameters.xlsx	figshare	978888	http://dx.doi.org/10.6084/m9.figshare.978888	Statistical analysis	Mechanical_Parameters.xlsx	figshare	978888	http://dx.doi.org/10.6084/m9.figshare.978888
Avicularia juruensis-10	Sample preparation	Single-fibre force spectroscopy analyses	Atomic force microscopy	AFM85	Static Mechanical Parameters.zip	Static_Mechanical_Parameters.xlsx	figshare	978888	http://dx.doi.org/10.6084/m9.figshare.978888	Statistical analysis	Mechanical_Parameters.xlsx	figshare	978888	http://dx.doi.org/10.6084/m9.figshare.978888
Avicularia sp-1	Sample preparation	Single-fibre force spectroscopy analyses	Atomic force microscopy	AFM86	Static Mechanical Parameters.zip	Static_Mechanical_Parameters.xlsx	figshare	978888	http://dx.doi.org/10.6084/m9.figshare.978888	Statistical analysis	Mechanical_Parameters.xlsx	figshare	978888	http://dx.doi.org/10.6084/m9.figshare.978888
Avicularia sp-2	Sample preparation	Single-fibre force spectroscopy analyses	Atomic force microscopy	AFM87	Static Mechanical Parameters.zip	Static_Mechanical_Parameters.xlsx	figshare	978888	http://dx.doi.org/10.6084/m9.figshare.978888	Statistical analysis	Mechanical_Parameters.xlsx	figshare	978888	http://dx.doi.org/10.6084/m9.figshare.978888
Avicularia sp-3	Sample preparation	Single-fibre force spectroscopy analyses	Atomic force microscopy	AFM88	Static Mechanical Parameters.zip	Static_Mechanical_Parameters.xlsx	figshare	978888	http://dx.doi.org/10.6084/m9.figshare.978888	Statistical analysis	Mechanical_Parameters.xlsx	figshare	978888	http://dx.doi.org/10.6084/m9.figshare.978888
Avicularia sp-4	Sample preparation	Single-fibre force spectroscopy analyses	Atomic force microscopy	AFM89	Static Mechanical Parameters.zip	Static_Mechanical_Parameters.xlsx	figshare	978888	http://dx.doi.org/10.6084/m9.figshare.978888	Statistical analysis	Mechanical_Parameters.xlsx	figshare	978888	http://dx.doi.org/10.6084/m9.figshare.978888
Avicularia sp-5	Sample preparation	Single-fibre force spectroscopy analyses	Atomic force microscopy	AFM90	Static Mechanical Parameters.zip	Static_Mechanical_Parameters.xlsx	figshare	978888	http://dx.doi.org/10.6084/m9.figshare.978888	Statistical analysis	Mechanical_Parameters.xlsx	figshare	978888	http://dx.doi.org/10.6084/m9.figshare.978888
Avicularia sp-6	Sample preparation	Single-fibre force spectroscopy analyses	Atomic force microscopy	AFM91	Static Mechanical Parameters.zip	Static_Mechanical_Parameters.xlsx	figshare	978888	http://dx.doi.org/10.6084/m9.figshare.978888	Statistical analysis	Mechanical_Parameters.xlsx	figshare	978888	http://dx.doi.org/10.6084/m9.figshare.978888
Avicularia sp-7	Sample preparation	Single-fibre force spectroscopy analyses	Atomic force microscopy	AFM92	Static Mechanical Parameters.zip	Static_Mechanical_Parameters.xlsx	figshare	978888	http://dx.doi.org/10.6084/m9.figshare.978888	Statistical analysis	Mechanical_Parameters.xlsx	figshare	978888	http://dx.doi.org/10.6084/m9.figshare.978888
Avicularia sp-8	Sample preparation	Single-fibre force spectroscopy analyses	Atomic force microscopy	AFM93	Static Mechanical Parameters.zip	Static_Mechanical_Parameters.xlsx	figshare	978888	http://dx.doi.org/10.6084/m9.figshare.978888	Statistical analysis	Mechanical_Parameters.xlsx	figshare	978888	http://dx.doi.org/10.6084/m9.figshare.978888
Avicularia sp-9	Sample preparation	Single-fibre force spectroscopy analyses	Atomic force microscopy	AFM94	Static Mechanical Parameters.zip	Static_Mechanical_Parameters.xlsx	figshare	978888	http://dx.doi.org/10.6084/m9.figshare.978888	Statistical analysis	Mechanical_Parameters.xlsx	figshare	978888	http://dx.doi.org/10.6084/m9.figshare.978888
Avicularia sp-10	Sample preparation	Single-fibre force spectroscopy analyses	Atomic force microscopy	AFM95	Static Mechanical Parameters.zip	Static_Mechanical_Parameters.xlsx	figshare	978888	http://dx.doi.org/10.6084/m9.figshare.978888	Statistical analysis	Mechanical_Parameters.xlsx	figshare	978888	http://dx.doi.org/10.6084/m9.figshare.978888
Gasteracantha cancriformis-1	Sample preparation	Single-fibre force spectroscopy analyses	Atomic force microscopy	AFM96	Static Mechanical Parameters.zip	Static_Mechanical_Parameters.xlsx	figshare	978888	http://dx.doi.org/10.6084/m9.figshare.978888	Statistical analysis	Mechanical_Parameters.xlsx	figshare	978888	http://dx.doi.org/10.6084/m9.figshare.978888
Gasteracantha cancriformis-2	Sample preparation	Single-fibre force spectroscopy analyses	Atomic force microscopy	AFM97	Static Mechanical Parameters.zip	Static_Mechanical_Parameters.xlsx	figshare	978888	http://dx.doi.org/10.6084/m9.figshare.978888	Statistical analysis	Mechanical_Parameters.xlsx	figshare	978888	http://dx.doi.org/10.6084/m9.figshare.978888
Gasteracantha cancriformis-3	Sample preparation	Single-fibre force spectroscopy analyses	Atomic force microscopy	AFM98	Static Mechanical Parameters.zip	Static_Mechanical_Parameters.xlsx	figshare	978888	http://dx.doi.org/10.6084/m9.figshare.978888	Statistical analysis	Mechanical_Parameters.xlsx	figshare	978888	http://dx.doi.org/10.6084/m9.figshare.978888
Gasteracantha cancriformis-4	Sample preparation	Single-fibre force spectroscopy analyses	Atomic force microscopy	AFM99	Static Mechanical Parameters.zip	Static_Mechanical_Parameters.xlsx	figshare	978888	http://dx.doi.org/10.6084/m9.figshare.978888	Statistical analysis	Mechanical_Parameters.xlsx	figshare	978888	http://dx.doi.org/10.6084/m9.figshare.978888
Gasteracantha cancriformis-5	Sample preparation	Single-fibre force spectroscopy analyses	Atomic force microscopy	AFM100	Static Mechanical Parameters.zip	Static_Mechanical_Parameters.xlsx	figshare	978888	http://dx.doi.org/10.6084/m9.figshare.978888	Statistical analysis	Mechanical_Parameters.xlsx	figshare	978888	http://dx.doi.org/10.6084/m9.figshare.978888
Gasteracantha cancriformis-6	Sample preparation	Single-fibre force spectroscopy analyses	Atomic force microscopy	AFM101	Static Mechanical Parameters.zip	Static_Mechanical_Parameters.xlsx	figshare	978888	http://dx.doi.org/10.6084/m9.figshare.978888	Statistical analysis	Mechanical_Parameters.xlsx	figshare	978888	http://dx.doi.org/10.6084/m9.figshare.978888
Gasteracantha cancriformis-7	Sample preparation	Single-fibre force spectroscopy analyses	Atomic force microscopy	AFM102	Static Mechanical Parameters.zip	Static_Mechanical_Parameters.xlsx	figshare	978888	http://dx.doi.org/10.6084/m9.figshare.978888	Statistical analysis	Mechanical_Parameters.xlsx	figshare	978888	http://dx.doi.org/10.6084/m9.figshare.978888
Gasteracantha cancriformis-8	Sample preparation	Single-fibre force spectroscopy analyses	Atomic force microscopy	AFM103	Static Mechanical Parameters.zip	Static_Mechanical_Parameters.xlsx	figshare	978888	http://dx.doi.org/10.6084/m9.figshare.978888	Statistical analysis	Mechanical_Parameters.xlsx	figshare	978888	http://dx.doi.org/10.6084/m9.figshare.978888
Gasteracantha cancriformis-9	Sample preparation	Single-fibre force spectroscopy analyses	Atomic force microscopy	AFM104	Static Mechanical Parameters.zip	Static_Mechanical_Parameters.xlsx	figshare	978888	http://dx.doi.org/10.6084/m9.figshare.978888	Statistical analysis	Mechanical_Parameters.xlsx	figshare	978888	http://dx.doi.org/10.6084/m9.figshare.978888
Gasteracantha cancriformis-10	Sample preparation	Single-fibre force spectroscopy analyses	Atomic force microscopy	AFM105	Static Mechanical Parameters.zip	Static_Mechanical_Parameters.xlsx	figshare	978888	http://dx.doi.org/10.6084/m9.figshare.978888	Statistical analysis	Mechanical_Parameters.xlsx	figshare	978888	http://dx.doi.org/10.6084/m9.figshare.978888
Nephila clavipes-1	Sample preparation	Single-fibre force spectroscopy analyses	Atomic force microscopy	AFM106	Static Mechanical Parameters.zip	Static_Mechanical_Parameters.xlsx	figshare	978888	http://dx.doi.org/10.6084/m9.figshare.978888	Statistical analysis	Mechanical_Parameters.xlsx	figshare	978888	http://dx.doi.org/10.6084/m9.figshare.978888
Nephila clavipes-2	Sample preparation	Single-fibre force spectroscopy analyses	Atomic force microscopy	AFM107	Static Mechanical Parameters.zip	Static_Mechanical_Parameters.xlsx	figshare	978888	http://dx.doi.org/10.6084/m9.figshare.978888	Statistical analysis	Mechanical_Parameters.xlsx	figshare	978888	http://dx.doi.org/10.6084/m9.figshare.978888
Nephila clavipes-3	Sample preparation	Single-fibre force spectroscopy analyses	Atomic force microscopy	AFM108	Static Mechanical Parameters.zip	Static_Mechanical_Parameters.xlsx	figshare	978888	http://dx.doi.org/10.6084/m9.figshare.978888	Statistical analysis	Mechanical_Parameters.xlsx	figshare	978888	http://dx.doi.org/10.6084/m9.figshare.978888
Nephila clavipes-4	Sample preparation	Single-fibre force spectroscopy analyses	Atomic force microscopy	AFM109	Static Mechanical Parameters.zip	Static_Mechanical_Parameters.xlsx	figshare	978888	http://dx.doi.org/10.6084/m9.figshare.978888	Statistical analysis	Mechanical_Parameters.xlsx	figshare	978888	http://dx.doi.org/10.6084/m9.figshare.978888
Nephila clavipes-5	Sample preparation	Single-fibre force spectroscopy analyses	Atomic force microscopy	AFM110	Static Mechanical Parameters.zip	Static_Mechanical_Parameters.xlsx	figshare	978888	http://dx.doi.org/10.6084/m9.figshare.978888	Statistical analysis	Mechanical_Parameters.xlsx	figshare	978888	http://dx.doi.org/10.6084/m9.figshare.978888
Nephila clavipes-6	Sample preparation	Single-fibre force spectroscopy analyses	Atomic force microscopy	AFM111	Static Mechanical Parameters.zip	Static_Mechanical_Parameters.xlsx	figshare	978888	http://dx.doi.org/10.6084/m9.figshare.978888	Statistical analysis	Mechanical_Parameters.xlsx	figshare	978888	http://dx.doi.org/10.6084/m9.figshare.978888
Nephila clavipes-7	Sample preparation	Single-fibre force spectroscopy analyses	Atomic force microscopy	AFM112	Static Mechanical Parameters.zip	Static_Mechanical_Parameters.xlsx	figshare	978888	http://dx.doi.org/10.6084/m9.figshare.978888	Statistical analysis	Mechanical_Parameters.xlsx	figshare	978888	http://dx.doi.org/10.6084/m9.figshare.978888
Nephila clavipes-8	Sample preparation	Single-fibre force spectroscopy analyses	Atomic force microscopy	AFM113	Static Mechanical Parameters.zip	Static_Mechanical_Parameters.xlsx	figshare	978888	http://dx.doi.org/10.6084/m9.figshare.978888	Statistical analysis	Mechanical_Parameters.xlsx	figshare	978888	http://dx.doi.org/10.6084/m9.figshare.978888
Nephila clavipes-9	Sample preparation	Single-fibre force spectroscopy analyses	Atomic force microscopy	AFM114	Static Mechanical Parameters.zip	Static_Mechanical_Parameters.xlsx	figshare	978888	http://dx.doi.org/10.6084/m9.figshare.978888	Statistical analysis	Mechanical_Parameters.xlsx	figshare	978888	http://dx.doi.org/10.6084/m9.figshare.978888
Nephila clavipes-10	Sample preparation	Single-fibre force spectroscopy analyses	Atomic force microscopy	AFM115	Static Mechanical Parameters.zip	Static_Mechanical_Parameters.xlsx	figshare	978888	http://dx.doi.org/10.6084/m9.figshare.978888	Statistical analysis	Mechanical_Parameters.xlsx	figshare	978888	http://dx.doi.org/10.6084/m9.figshare.978888
Nephilengys cruentata-1	Sample preparation	Single-fibre force spectroscopy analyses	Atomic force microscopy	AFM116	Static Mechanical Parameters.zip	Static_Mechanical_Parameters.xlsx	figshare	978888	http://dx.doi.org/10.6084/m9.figshare.978888	Statistical analysis	Mechanical_Parameters.xlsx	figshare	978888	http://dx.doi.org/10.6084/m9.figshare.978888
Nephilengys cruentata-2	Sample preparation	Single-fibre force spectroscopy analyses	Atomic force microscopy	AFM117	Static Mechanical Parameters.zip	Static_Mechanical_Parameters.xlsx	figshare	978888	http://dx.doi.org/10.6084/m9.figshare.978888	Statistical analysis	Mechanical_Parameters.xlsx	figshare	978888	http://dx.doi.org/10.6084/m9.figshare.978888
Nephilengys cruentata-3	Sample preparation	Single-fibre force spectroscopy analyses	Atomic force microscopy	AFM118	Static Mechanical Parameters.zip	Static_Mechanical_Parameters.xlsx	figshare	978888	http://dx.doi.org/10.6084/m9.figshare.978888	Statistical analysis	Mechanical_Parameters.xlsx	figshare	978888	http://dx.doi.org/10.6084/m9.figshare.978888
Nephilengys cruentata-4	Sample preparation	Single-fibre force spectroscopy analyses	Atomic force microscopy	AFM119	Static Mechanical Parameters.zip	Static_Mechanical_Parameters.xlsx	figshare	978888	http://dx.doi.org/10.6084/m9.figshare.978888	Statistical analysis	Mechanical_Parameters.xlsx	figshare	978888	http://dx.doi.org/10.6084/m9.figshare.978888
Nephilengys cruentata-5	Sample preparation	Single-fibre force spectroscopy analyses	Atomic force microscopy	AFM120	Static Mechanical Parameters.zip	Static_Mechanical_Parameters.xlsx	figshare	978888	http://dx.doi.org/10.6084/m9.figshare.978888	Statistical analysis	Mechanical_Parameters.xlsx	figshare	978888	http://dx.doi.org/10.6084/m9.figshare.978888
Nephilengys cruentata-6	Sample preparation	Single-fibre force spectroscopy analyses	Atomic force microscopy	AFM121	Static Mechanical Parameters.zip	Static_Mechanical_Parameters.xlsx	figshare	978888	http://dx.doi.org/10.6084/m9.figshare.978888	Statistical analysis	Mechanical_Parameters.xlsx	figshare	978888	http://dx.doi.org/10.6084/m9.figshare.978888
Nephilengys cruentata-7	Sample preparation	Single-fibre force spectroscopy analyses	Atomic force microscopy	AFM122	Static Mechanical Parameters.zip	Static_Mechanical_Parameters.xlsx	figshare	978888	http://dx.doi.org/10.6084/m9.figshare.978888	Statistical analysis	Mechanical_Parameters.xlsx	figshare	978888	http://dx.doi.org/10.6084/m9.figshare.978888
Nephilengys cruentata-8	Sample preparation	Single-fibre force spectroscopy analyses	Atomic force microscopy	AFM123	Static Mechanical Parameters.zip	Static_Mechanical_Parameters.xlsx	figshare	978888	http://dx.doi.org/10.6084/m9.figshare.978888	Statistical analysis	Mechanical_Parameters.xlsx	figshare	978888	http://dx.doi.org/10.6084/m9.figshare.978888
Nephilengys cruentata-9	Sample preparation	Single-fibre force spectroscopy analyses	Atomic force microscopy	AFM124	Static Mechanical Parameters.zip	Static_Mechanical_Parameters.xlsx	figshare	978888	http://dx.doi.org/10.6084/m9.figshare.978888	Statistical analysis	Mechanical_Parameters.xlsx	figshare	978888	http://dx.doi.org/10.6084/m9.figshare.978888
Nephilengys cruentata-10	Sample preparation	Single-fibre force spectroscopy analyses	Atomic force microscopy	AFM125	Static Mechanical Parameters.zip	Static_Mechanical_Parameters.xlsx	figshare	978888	http://dx.doi.org/10.6084/m9.figshare.978888	Statistical analysis	Mechanical_Parameters.xlsx	figshare	978888	http://dx.doi.org/10.6084/m9.figshare.978888
Parawixia bistriata-1	Sample preparation	Single-fibre force spectroscopy analyses	Atomic force microscopy	AFM126	Static Mechanical Parameters.zip	Static_Mechanical_Parameters.xlsx	figshare	978888	http://dx.doi.org/10.6084/m9.figshare.978888	Statistical analysis	Mechanical_Parameters.xlsx	figshare	978888	http://dx.doi.org/10.6084/m9.figshare.978888
Parawixia bistriata-2	Sample preparation	Single-fibre force spectroscopy analyses	Atomic force microscopy	AFM127	Static Mechanical Parameters.zip	Static_Mechanical_Parameters.xlsx	figshare	978888	http://dx.doi.org/10.6084/m9.figshare.978888	Statistical analysis	Mechanical_Parameters.xlsx	figshare	978888	http://dx.doi.org/10.6084/m9.figshare.978888
Parawixia bistriata-3	Sample preparation	Single-fibre force spectroscopy analyses	Atomic force microscopy	AFM128	Static Mechanical Parameters.zip	Static_Mechanical_Parameters.xlsx	figshare	978888	http://dx.doi.org/10.6084/m9.figshare.978888	Statistical analysis	Mechanical_Parameters.xlsx	figshare	978888	http://dx.doi.org/10.6084/m9.figshare.978888
Parawixia bistriata-4	Sample preparation	Single-fibre force spectroscopy analyses	Atomic force microscopy	AFM129	Static Mechanical Parameters.zip	Static_Mechanical_Parameters.xlsx	figshare	978888	http://dx.doi.org/10.6084/m9.figshare.978888	Statistical analysis	Mechanical_Parameters.xlsx	figshare	978888	http://dx.doi.org/10.6084/m9.figshare.978888
Parawixia bistriata-5	Sample preparation	Single-fibre force spectroscopy analyses	Atomic force microscopy	AFM130	Static Mechanical Parameters.zip	Static_Mechanical_Parameters.xlsx	figshare	978888	http://dx.doi.org/10.6084/m9.figshare.978888	Statistical analysis	Mechanical_Parameters.xlsx	figshare	978888	http://dx.doi.org/10.6084/m9.figshare.978888
Parawixia bistriata-6	Sample preparation	Single-fibre force spectroscopy analyses	Atomic force microscopy	AFM131	Static Mechanical Parameters.zip	Static_Mechanical_Parameters.xlsx	figshare	978888	http://dx.doi.org/10.6084/m9.figshare.978888	Statistical analysis	Mechanical_Parameters.xlsx	figshare	978888	http://dx.doi.org/10.6084/m9.figshare.978888
Parawixia bistriata-7	Sample preparation	Single-fibre force spectroscopy analyses	Atomic force microscopy	AFM132	Static Mechanical Parameters.zip	Static_Mechanical_Parameters.xlsx	figshare	978888	http://dx.doi.org/10.6084/m9.figshare.978888	Statistical analysis	Mechanical_Parameters.xlsx	figshare	978888	http://dx.doi.org/10.6084/m9.figshare.978888
Parawixia bistriata-8	Sample preparation	Single-fibre force spectroscopy analyses	Atomic force microscopy	AFM133	Static Mechanical Parameters.zip	Static_Mechanical_Parameters.xlsx	figshare	978888	http://dx.doi.org/10.6084/m9.figshare.978888	Statistical analysis	Mechanical_Parameters.xlsx	figshare	978888	http://dx.doi.org/10.6084/m9.figshare.978888
Parawixia bistriata-9	Sample preparation	Single-fibre force spectroscopy analyses	Atomic force microscopy	AFM134	Static Mechanical Parameters.zip	Static_Mechanical_Parameters.xlsx	figshare	978888	http://dx.doi.org/10.6084/m9.figshare.978888	Statistical analysis	Mechanical_Parameters.xlsx	figshare	978888	http://dx.doi.org/10.6084/m9.figshare.978888
Parawixia bistriata-10	Sample preparation	Single-fibre force spectroscopy analyses	Atomic force microscopy	AFM135	Static Mechanical Parameters.zip	Static_Mechanical_Parameters.xlsx	figshare	978888	http://dx.doi.org/10.6084/m9.figshare.978888	Statistical analysis	Mechanical_Parameters.xlsx	figshare	978888	http://dx.doi.org/10.6084/m9.figshare.978888
Recombinant 1-1	Sample preparation	Single-fibre force spectroscopy analyses	Atomic force microscopy	AFM136	Static Mechanical Parameters.zip	Static_Mechanical_Parameters.xlsx	figshare	978888	http://dx.doi.org/10.6084/m9.figshare.978888	Statistical analysis	Mechanical_Parameters.xlsx	figshare	978888	http://dx.doi.org/10.6084/m9.figshare.978888
Recombinant 1-2	Sample preparation	Single-fibre force spectroscopy analyses	Atomic force microscopy	AFM137	Static Mechanical Parameters.zip	Static_Mechanical_Parameters.xlsx	figshare	978888	http://dx.doi.org/10.6084/m9.figshare.978888	Statistical analysis	Mechanical_Parameters.xlsx	figshare	978888	http://dx.doi.org/10.6084/m9.figshare.978888
Recombinant 1-3	Sample preparation	Single-fibre force spectroscopy analyses	Atomic force microscopy	AFM138	Static Mechanical Parameters.zip	Static_Mechanical_Parameters.xlsx	figshare	978888	http://dx.doi.org/10.6084/m9.figshare.978888	Statistical analysis	Mechanical_Parameters.xlsx	figshare	978888	http://dx.doi.org/10.6084/m9.figshare.978888
Recombinant 1-4	Sample preparation	Single-fibre force spectroscopy analyses	Atomic force microscopy	AFM139	Static Mechanical Parameters.zip	Static_Mechanical_Parameters.xlsx	figshare	978888	http://dx.doi.org/10.6084/m9.figshare.978888	Statistical analysis	Mechanical_Parameters.xlsx	figshare	978888	http://dx.doi.org/10.6084/m9.figshare.978888
Recombinant 1-5	Sample preparation	Single-fibre force spectroscopy analyses	Atomic force microscopy	AFM140	Static Mechanical Parameters.zip	Static_Mechanical_Parameters.xlsx	figshare	978888	http://dx.doi.org/10.6084/m9.figshare.978888	Statistical analysis	Mechanical_Parameters.xlsx	figshare	978888	http://dx.doi.org/10.6084/m9.figshare.978888
Recombinant 1-6	Sample preparation	Single-fibre force spectroscopy analyses	Atomic force microscopy	AFM141	Static Mechanical Parameters.zip	Static_Mechanical_Parameters.xlsx	figshare	978888	http://dx.doi.org/10.6084/m9.figshare.978888	Statistical analysis	Mechanical_Parameters.xlsx	figshare	978888	http://dx.doi.org/10.6084/m9.figshare.978888
Recombinant 1-7	Sample preparation	Single-fibre force spectroscopy analyses	Atomic force microscopy	AFM142	Static Mechanical Parameters.zip	Static_Mechanical_Parameters.xlsx	figshare	978888	http://dx.doi.org/10.6084/m9.figshare.978888	Statistical analysis	Mechanical_Parameters.xlsx	figshare	978888	http://dx.doi.org/10.6084/m9.figshare.978888
Recombinant 1-8	Sample preparation	Single-fibre force spectroscopy analyses	Atomic force microscopy	AFM143	Static Mechanical Parameters.zip	Static_Mechanical_Parameters.xlsx	figshare	978888	http://dx.doi.org/10.6084/m9.figshare.978888	Statistical analysis	Mechanical_Parameters.xlsx	figshare	978888	http://dx.doi.org/10.6084/m9.figshare.978888
Recombinant 1-9	Sample preparation	Single-fibre force spectroscopy analyses	Atomic force microscopy	AFM144	Static Mechanical Parameters.zip	Static_Mechanical_Parameters.xlsx	figshare	978888	http://dx.doi.org/10.6084/m9.figshare.978888	Statistical analysis	Mechanical_Parameters.xlsx	figshare	978888	http://dx.doi.org/10.6084/m9.figshare.978888
Recombinant 1-10	Sample preparation	Single-fibre force spectroscopy analyses	Atomic force microscopy	AFM145	Static Mechanical Parameters.zip	Static_Mechanical_Parameters.xlsx	figshare	978888	http://dx.doi.org/10.6084/m9.figshare.978888	Statistical analysis	Mechanical_Parameters.xlsx	figshare	978888	http://dx.doi.org/10.6084/m9.figshare.978888
Recombinant 2-1	Sample preparation	Single-fibre force spectroscopy analyses	Atomic force microscopy	AFM146	Static Mechanical Parameters.zip	Static_Mechanical_Parameters.xlsx	figshare	978888	http://dx.doi.org/10.6084/m9.figshare.978888	Statistical analysis	Mechanical_Parameters.xlsx	figshare	978888	http://dx.doi.org/10.6084/m9.figshare.978888
Recombinant 2-2	Sample preparation	Single-fibre force spectroscopy analyses	Atomic force microscopy	AFM147	Static Mechanical Parameters.zip	Static_Mechanical_Parameters.xlsx	figshare	978888	http://dx.doi.org/10.6084/m9.figshare.978888	Statistical analysis	Mechanical_Parameters.xlsx	figshare	978888	http://dx.doi.org/10.6084/m9.figshare.978888
Recombinant 2-3	Sample preparation	Single-fibre force spectroscopy analyses	Atomic force microscopy	AFM148	Static Mechanical Parameters.zip	Static_Mechanical_Parameters.xlsx	figshare	978888	http://dx.doi.org/10.6084/m9.figshare.978888	Statistical analysis	Mechanical_Parameters.xlsx	figshare	978888	http://dx.doi.org/10.6084/m9.figshare.978888
Recombinant 2-4	Sample preparation	Single-fibre force spectroscopy analyses	Atomic force microscopy	AFM149	Static Mechanical Parameters.zip	Static_Mechanical_Parameters.xlsx	figshare	978888	http://dx.doi.org/10.6084/m9.figshare.978888	Statistical analysis	Mechanical_Parameters.xlsx	figshare	978888	http://dx.doi.org/10.6084/m9.figshare.978888
Recombinant 2-5	Sample preparation	Single-fibre force spectroscopy analyses	Atomic force microscopy	AFM150	Static Mechanical Parameters.zip	Static_Mechanical_Parameters.xlsx	figshare	978888	http://dx.doi.org/10.6084/m9.figshare.978888	Statistical analysis	Mechanical_Parameters.xlsx	figshare	978888	http://dx.doi.org/10.6084/m9.figshare.978888
Recombinant 2-6	Sample preparation	Single-fibre force spectroscopy analyses	Atomic force microscopy	AFM151	Static Mechanical Parameters.zip	Static_Mechanical_Parameters.xlsx	figshare	978888	http://dx.doi.org/10.6084/m9.figshare.978888	Statistical analysis	Mechanical_Parameters.xlsx	figshare	978888	http://dx.doi.org/10.6084/m9.figshare.978888
Recombinant 2-7	Sample preparation	Single-fibre force spectroscopy analyses	Atomic force microscopy	AFM152	Static Mechanical Parameters.zip	Static_Mechanical_Parameters.xlsx	figshare	978888	http://dx.doi.org/10.6084/m9.figshare.978888	Statistical analysis	Mechanical_Parameters.xlsx	figshare	978888	http://dx.doi.org/10.6084/m9.figshare.978888
Recombinant 2-8	Sample preparation	Single-fibre force spectroscopy analyses	Atomic force microscopy	AFM153	Static Mechanical Parameters.zip	Static_Mechanical_Parameters.xlsx	figshare	978888	http://dx.doi.org/10.6084/m9.figshare.978888	Statistical analysis	Mechanical_Parameters.xlsx	figshare	978888	http://dx.doi.org/10.6084/m9.figshare.978888
Recombinant 2-9	Sample preparation	Single-fibre force spectroscopy analyses	Atomic force microscopy	AFM154	Static Mechanical Parameters.zip	Static_Mechanical_Parameters.xlsx	figshare	978888	http://dx.doi.org/10.6084/m9.figshare.978888	Statistical analysis	Mechanical_Parameters.xlsx	figshare	978888	http://dx.doi.org/10.6084/m9.figshare.978888
Recombinant 2-10	Sample preparation	Single-fibre force spectroscopy analyses	Atomic force microscopy	AFM155	Static Mechanical Parameters.zip	Static_Mechanical_Parameters.xlsx	figshare	978888	http://dx.doi.org/10.6084/m9.figshare.978888	Statistical analysis	Mechanical_Parameters.xlsx	figshare	978888	http://dx.doi.org/10.6084/m9.figshare.978888
Nylon High Tensile-1	Sample preparation	Single-fibre force spectroscopy analyses	Atomic force microscopy	AFM156	Static Mechanical Parameters.zip	Static_Mechanical_Parameters.xlsx	figshare	978888	http://dx.doi.org/10.6084/m9.figshare.978888	Statistical analysis	Mechanical_Parameters.xlsx	figshare	978888	http://dx.doi.org/10.6084/m9.figshare.978888
Nylon High Tensile-2	Sample preparation	Single-fibre force spectroscopy analyses	Atomic force microscopy	AFM157	Static Mechanical Parameters.zip	Static_Mechanical_Parameters.xlsx	figshare	978888	http://dx.doi.org/10.6084/m9.figshare.978888	Statistical analysis	Mechanical_Parameters.xlsx	figshare	978888	http://dx.doi.org/10.6084/m9.figshare.978888
Nylon High Tensile-3	Sample preparation	Single-fibre force spectroscopy analyses	Atomic force microscopy	AFM158	Static Mechanical Parameters.zip	Static_Mechanical_Parameters.xlsx	figshare	978888	http://dx.doi.org/10.6084/m9.figshare.978888	Statistical analysis	Mechanical_Parameters.xlsx	figshare	978888	http://dx.doi.org/10.6084/m9.figshare.978888
Nylon High Tensile-4	Sample preparation	Single-fibre force spectroscopy analyses	Atomic force microscopy	AFM159	Static Mechanical Parameters.zip	Static_Mechanical_Parameters.xlsx	figshare	978888	http://dx.doi.org/10.6084/m9.figshare.978888	Statistical analysis	Mechanical_Parameters.xlsx	figshare	978888	http://dx.doi.org/10.6084/m9.figshare.978888
Nylon High Tensile-5	Sample preparation	Single-fibre force spectroscopy analyses	Atomic force microscopy	AFM160	Static Mechanical Parameters.zip	Static_Mechanical_Parameters.xlsx	figshare	978888	http://dx.doi.org/10.6084/m9.figshare.978888	Statistical analysis	Mechanical_Parameters.xlsx	figshare	978888	http://dx.doi.org/10.6084/m9.figshare.978888
Nylon High Tensile-6	Sample preparation	Single-fibre force spectroscopy analyses	Atomic force microscopy	AFM161	Static Mechanical Parameters.zip	Static_Mechanical_Parameters.xlsx	figshare	978888	http://dx.doi.org/10.6084/m9.figshare.978888	Statistical analysis	Mechanical_Parameters.xlsx	figshare	978888	http://dx.doi.org/10.6084/m9.figshare.978888
Nylon High Tensile-7	Sample preparation	Single-fibre force spectroscopy analyses	Atomic force microscopy	AFM162	Static Mechanical Parameters.zip	Static_Mechanical_Parameters.xlsx	figshare	978888	http://dx.doi.org/10.6084/m9.figshare.978888	Statistical analysis	Mechanical_Parameters.xlsx	figshare	978888	http://dx.doi.org/10.6084/m9.figshare.978888
Nylon High Tensile-8	Sample preparation	Single-fibre force spectroscopy analyses	Atomic force microscopy	AFM163	Static Mechanical Parameters.zip	Static_Mechanical_Parameters.xlsx	figshare	978888	http://dx.doi.org/10.6084/m9.figshare.978888	Statistical analysis	Mechanical_Parameters.xlsx	figshare	978888	http://dx.doi.org/10.6084/m9.figshare.978888
Nylon High Tensile-9	Sample preparation	Single-fibre force spectroscopy analyses	Atomic force microscopy	AFM164	Static Mechanical Parameters.zip	Static_Mechanical_Parameters.xlsx	figshare	978888	http://dx.doi.org/10.6084/m9.figshare.978888	Statistical analysis	Mechanical_Parameters.xlsx	figshare	978888	http://dx.doi.org/10.6084/m9.figshare.978888
Nylon High Tensile-10	Sample preparation	Single-fibre force spectroscopy analyses	Atomic force microscopy	AFM165	Static Mechanical Parameters.zip	Static_Mechanical_Parameters.xlsx	figshare	978888	http://dx.doi.org/10.6084/m9.figshare.978888	Statistical analysis	Mechanical_Parameters.xlsx	figshare	978888	http://dx.doi.org/10.6084/m9.figshare.978888
Nylon High Strength-1	Sample preparation	Single-fibre force spectroscopy analyses	Atomic force microscopy	AFM166	Static Mechanical Parameters.zip	Static_Mechanical_Parameters.xlsx	figshare	978888	http://dx.doi.org/10.6084/m9.figshare.978888	Statistical analysis	Mechanical_Parameters.xlsx	figshare	978888	http://dx.doi.org/10.6084/m9.figshare.978888
Nylon High Strength-2	Sample preparation	Single-fibre force spectroscopy analyses	Atomic force microscopy	AFM167	Static Mechanical Parameters.zip	Static_Mechanical_Parameters.xlsx	figshare	978888	http://dx.doi.org/10.6084/m9.figshare.978888	Statistical analysis	Mechanical_Parameters.xlsx	figshare	978888	http://dx.doi.org/10.6084/m9.figshare.978888
Nylon High Strength-3	Sample preparation	Single-fibre force spectroscopy analyses	Atomic force microscopy	AFM168	Static Mechanical Parameters.zip	Static_Mechanical_Parameters.xlsx	figshare	978888	http://dx.doi.org/10.6084/m9.figshare.978888	Statistical analysis	Mechanical_Parameters.xlsx	figshare	978888	http://dx.doi.org/10.6084/m9.figshare.978888
Nylon High Strength-4	Sample preparation	Single-fibre force spectroscopy analyses	Atomic force microscopy	AFM169	Static Mechanical Parameters.zip	Static_Mechanical_Parameters.xlsx	figshare	978888	http://dx.doi.org/10.6084/m9.figshare.978888	Statistical analysis	Mechanical_Parameters.xlsx	figshare	978888	http://dx.doi.org/10.6084/m9.figshare.978888
Nylon High Strength-5	Sample preparation	Single-fibre force spectroscopy analyses	Atomic force microscopy	AFM170	Static Mechanical Parameters.zip	Static_Mechanical_Parameters.xlsx	figshare	978888	http://dx.doi.org/10.6084/m9.figshare.978888	Statistical analysis	Mechanical_Parameters.xlsx	figshare	978888	http://dx.doi.org/10.6084/m9.figshare.978888
Nylon High Strength-6	Sample preparation	Single-fibre force spectroscopy analyses	Atomic force microscopy	AFM171	Static Mechanical Parameters.zip	Static_Mechanical_Parameters.xlsx	figshare	978888	http://dx.doi.org/10.6084/m9.figshare.978888	Statistical analysis	Mechanical_Parameters.xlsx	figshare	978888	http://dx.doi.org/10.6084/m9.figshare.978888
Nylon High Strength-7	Sample preparation	Single-fibre force spectroscopy analyses	Atomic force microscopy	AFM172	Static Mechanical Parameters.zip	Static_Mechanical_Parameters.xlsx	figshare	978888	http://dx.doi.org/10.6084/m9.figshare.978888	Statistical analysis	Mechanical_Parameters.xlsx	figshare	978888	http://dx.doi.org/10.6084/m9.figshare.978888
Nylon High Strength-8	Sample preparation	Single-fibre force spectroscopy analyses	Atomic force microscopy	AFM173	Static Mechanical Parameters.zip	Static_Mechanical_Parameters.xlsx	figshare	978888	http://dx.doi.org/10.6084/m9.figshare.978888	Statistical analysis	Mechanical_Parameters.xlsx	figshare	978888	http://dx.doi.org/10.6084/m9.figshare.978888
Nylon High Strength-9	Sample preparation	Single-fibre force spectroscopy analyses	Atomic force microscopy	AFM174	Static Mechanical Parameters.zip	Static_Mechanical_Parameters.xlsx	figshare	978888	http://dx.doi.org/10.6084/m9.figshare.978888	Statistical analysis	Mechanical_Parameters.xlsx	figshare	978888	http://dx.doi.org/10.6084/m9.figshare.978888
Nylon High Strength-10	Sample preparation	Single-fibre force spectroscopy analyses	Atomic force microscopy	AFM175	Static Mechanical Parameters.zip	Static_Mechanical_Parameters.xlsx	figshare	978888	http://dx.doi.org/10.6084/m9.figshare.978888	Statistical analysis	Mechanical_Parameters.xlsx	figshare	978888	http://dx.doi.org/10.6084/m9.figshare.978888
Steel-1	Sample preparation	Single-fibre force spectroscopy analyses	Atomic force microscopy	AFM176	Static Mechanical Parameters.zip	Static_Mechanical_Parameters.xlsx	figshare	978888	http://dx.doi.org/10.6084/m9.figshare.978888	Statistical analysis	Mechanical_Parameters.xlsx	figshare	978888	http://dx.doi.org/10.6084/m9.figshare.978888
Steel-2	Sample preparation	Single-fibre force spectroscopy analyses	Atomic force microscopy	AFM177	Static Mechanical Parameters.zip	Static_Mechanical_Parameters.xlsx	figshare	978888	http://dx.doi.org/10.6084/m9.figshare.978888	Statistical analysis	Mechanical_Parameters.xlsx	figshare	978888	http://dx.doi.org/10.6084/m9.figshare.978888
Steel-3	Sample preparation	Single-fibre force spectroscopy analyses	Atomic force microscopy	AFM178	Static Mechanical Parameters.zip	Static_Mechanical_Parameters.xlsx	figshare	978888	http://dx.doi.org/10.6084/m9.figshare.978888	Statistical analysis	Mechanical_Parameters.xlsx	figshare	978888	http://dx.doi.org/10.6084/m9.figshare.978888
Steel-4	Sample preparation	Single-fibre force spectroscopy analyses	Atomic force microscopy	AFM179	Static Mechanical Parameters.zip	Static_Mechanical_Parameters.xlsx	figshare	978888	http://dx.doi.org/10.6084/m9.figshare.978888	Statistical analysis	Mechanical_Parameters.xlsx	figshare	978888	http://dx.doi.org/10.6084/m9.figshare.978888
Steel-5	Sample preparation	Single-fibre force spectroscopy analyses	Atomic force microscopy	AFM180	Static Mechanical Parameters.zip	Static_Mechanical_Parameters.xlsx	figshare	978888	http://dx.doi.org/10.6084/m9.figshare.978888	Statistical analysis	Mechanical_Parameters.xlsx	figshare	978888	http://dx.doi.org/10.6084/m9.figshare.978888
Steel-6	Sample preparation	Single-fibre force spectroscopy analyses	Atomic force microscopy	AFM181	Static Mechanical Parameters.zip	Static_Mechanical_Parameters.xlsx	figshare	978888	http://dx.doi.org/10.6084/m9.figshare.978888	Statistical analysis	Mechanical_Parameters.xlsx	figshare	978888	http://dx.doi.org/10.6084/m9.figshare.978888
Steel-7	Sample preparation	Single-fibre force spectroscopy analyses	Atomic force microscopy	AFM182	Static Mechanical Parameters.zip	Static_Mechanical_Parameters.xlsx	figshare	978888	http://dx.doi.org/10.6084/m9.figshare.978888	Statistical analysis	Mechanical_Parameters.xlsx	figshare	978888	http://dx.doi.org/10.6084/m9.figshare.978888
Steel-8	Sample preparation	Single-fibre force spectroscopy analyses	Atomic force microscopy	AFM183	Static Mechanical Parameters.zip	Static_Mechanical_Parameters.xlsx	figshare	978888	http://dx.doi.org/10.6084/m9.figshare.978888	Statistical analysis	Mechanical_Parameters.xlsx	figshare	978888	http://dx.doi.org/10.6084/m9.figshare.978888
Steel-9	Sample preparation	Single-fibre force spectroscopy analyses	Atomic force microscopy	AFM184	Static Mechanical Parameters.zip	Static_Mechanical_Parameters.xlsx	figshare	978888	http://dx.doi.org/10.6084/m9.figshare.978888	Statistical analysis	Mechanical_Parameters.xlsx	figshare	978888	http://dx.doi.org/10.6084/m9.figshare.978888
Steel-10	Sample preparation	Single-fibre force spectroscopy analyses	Atomic force microscopy	AFM185	Static Mechanical Parameters.zip	Static_Mechanical_Parameters.xlsx	figshare	978888	http://dx.doi.org/10.6084/m9.figshare.978888	Statistical analysis	Mechanical_Parameters.xlsx	figshare	978888	http://dx.doi.org/10.6084/m9.figshare.978888
#Surface_Nanoamplitude_Parameters
Aglaoctenus lagotis-1	Sample preparation	Multimode atomic force microscopy imaging analyses	Atomic force microscopy	AFM186	Surface Nanoamplitude Parameters.zip	Surface_Nanoamplitude_Parameters.xlsx	figshare	978888	http://dx.doi.org/10.6084/m9.figshare.978888	Statistical analysis	Surface_Nanoamplitude_Parameters.xlsx	figshare	978888	http://dx.doi.org/10.6084/m9.figshare.978888
Aglaoctenus lagotis-2	Sample preparation	Multimode atomic force microscopy imaging analyses	Atomic force microscopy	AFM187	Surface Nanoamplitude Parameters.zip	Surface_Nanoamplitude_Parameters.xlsx	figshare	978888	http://dx.doi.org/10.6084/m9.figshare.978888	Statistical analysis	Surface_Nanoamplitude_Parameters.xlsx	figshare	978888	http://dx.doi.org/10.6084/m9.figshare.978888
Aglaoctenus lagotis-3	Sample preparation	Multimode atomic force microscopy imaging analyses	Atomic force microscopy	AFM188	Surface Nanoamplitude Parameters.zip	Surface_Nanoamplitude_Parameters.xlsx	figshare	978888	http://dx.doi.org/10.6084/m9.figshare.978888	Statistical analysis	Surface_Nanoamplitude_Parameters.xlsx	figshare	978888	http://dx.doi.org/10.6084/m9.figshare.978888
Aglaoctenus lagotis-4	Sample preparation	Multimode atomic force microscopy imaging analyses	Atomic force microscopy	AFM189	Surface Nanoamplitude Parameters.zip	Surface_Nanoamplitude_Parameters.xlsx	figshare	978888	http://dx.doi.org/10.6084/m9.figshare.978888	Statistical analysis	Surface_Nanoamplitude_Parameters.xlsx	figshare	978888	http://dx.doi.org/10.6084/m9.figshare.978888
Aglaoctenus lagotis-5	Sample preparation	Multimode atomic force microscopy imaging analyses	Atomic force microscopy	AFM190	Surface Nanoamplitude Parameters.zip	Surface_Nanoamplitude_Parameters.xlsx	figshare	978888	http://dx.doi.org/10.6084/m9.figshare.978888	Statistical analysis	Surface_Nanoamplitude_Parameters.xlsx	figshare	978888	http://dx.doi.org/10.6084/m9.figshare.978888
Aglaoctenus lagotis-6	Sample preparation	Multimode atomic force microscopy imaging analyses	Atomic force microscopy	AFM191	Surface Nanoamplitude Parameters.zip	Surface_Nanoamplitude_Parameters.xlsx	figshare	978888	http://dx.doi.org/10.6084/m9.figshare.978888	Statistical analysis	Surface_Nanoamplitude_Parameters.xlsx	figshare	978888	http://dx.doi.org/10.6084/m9.figshare.978888
Aglaoctenus lagotis-7	Sample preparation	Multimode atomic force microscopy imaging analyses	Atomic force microscopy	AFM192	Surface Nanoamplitude Parameters.zip	Surface_Nanoamplitude_Parameters.xlsx	figshare	978888	http://dx.doi.org/10.6084/m9.figshare.978888	Statistical analysis	Surface_Nanoamplitude_Parameters.xlsx	figshare	978888	http://dx.doi.org/10.6084/m9.figshare.978888
Aglaoctenus lagotis-8	Sample preparation	Multimode atomic force microscopy imaging analyses	Atomic force microscopy	AFM193	Surface Nanoamplitude Parameters.zip	Surface_Nanoamplitude_Parameters.xlsx	figshare	978888	http://dx.doi.org/10.6084/m9.figshare.978888	Statistical analysis	Surface_Nanoamplitude_Parameters.xlsx	figshare	978888	http://dx.doi.org/10.6084/m9.figshare.978888
Aglaoctenus lagotis-9	Sample preparation	Multimode atomic force microscopy imaging analyses	Atomic force microscopy	AFM194	Surface Nanoamplitude Parameters.zip	Surface_Nanoamplitude_Parameters.xlsx	figshare	978888	http://dx.doi.org/10.6084/m9.figshare.978888	Statistical analysis	Surface_Nanoamplitude_Parameters.xlsx	figshare	978888	http://dx.doi.org/10.6084/m9.figshare.978888
Aglaoctenus lagotis-10	Sample preparation	Multimode atomic force microscopy imaging analyses	Atomic force microscopy	AFM195	Surface Nanoamplitude Parameters.zip	Surface_Nanoamplitude_Parameters.xlsx	figshare	978888	http://dx.doi.org/10.6084/m9.figshare.978888	Statistical analysis	Surface_Nanoamplitude_Parameters.xlsx	figshare	978888	http://dx.doi.org/10.6084/m9.figshare.978888
Aglaoctenus lagotis-11	Sample preparation	Multimode atomic force microscopy imaging analyses	Atomic force microscopy	AFM196	Surface Nanoamplitude Parameters.zip	Surface_Nanoamplitude_Parameters.xlsx	figshare	978888	http://dx.doi.org/10.6084/m9.figshare.978888	Statistical analysis	Surface_Nanoamplitude_Parameters.xlsx	figshare	978888	http://dx.doi.org/10.6084/m9.figshare.978888
Aglaoctenus lagotis-12	Sample preparation	Multimode atomic force microscopy imaging analyses	Atomic force microscopy	AFM197	Surface Nanoamplitude Parameters.zip	Surface_Nanoamplitude_Parameters.xlsx	figshare	978888	http://dx.doi.org/10.6084/m9.figshare.978888	Statistical analysis	Surface_Nanoamplitude_Parameters.xlsx	figshare	978888	http://dx.doi.org/10.6084/m9.figshare.978888
Aglaoctenus lagotis-13	Sample preparation	Multimode atomic force microscopy imaging analyses	Atomic force microscopy	AFM198	Surface Nanoamplitude Parameters.zip	Surface_Nanoamplitude_Parameters.xlsx	figshare	978888	http://dx.doi.org/10.6084/m9.figshare.978888	Statistical analysis	Surface_Nanoamplitude_Parameters.xlsx	figshare	978888	http://dx.doi.org/10.6084/m9.figshare.978888
Aglaoctenus lagotis-14	Sample preparation	Multimode atomic force microscopy imaging analyses	Atomic force microscopy	AFM199	Surface Nanoamplitude Parameters.zip	Surface_Nanoamplitude_Parameters.xlsx	figshare	978888	http://dx.doi.org/10.6084/m9.figshare.978888	Statistical analysis	Surface_Nanoamplitude_Parameters.xlsx	figshare	978888	http://dx.doi.org/10.6084/m9.figshare.978888
Aglaoctenus lagotis-15	Sample preparation	Multimode atomic force microscopy imaging analyses	Atomic force microscopy	AFM200	Surface Nanoamplitude Parameters.zip	Surface_Nanoamplitude_Parameters.xlsx	figshare	978888	http://dx.doi.org/10.6084/m9.figshare.978888	Statistical analysis	Surface_Nanoamplitude_Parameters.xlsx	figshare	978888	http://dx.doi.org/10.6084/m9.figshare.978888
Argiope argentata-1	Sample preparation	Multimode atomic force microscopy imaging analyses	Atomic force microscopy	AFM201	Surface Nanoamplitude Parameters.zip	Surface_Nanoamplitude_Parameters.xlsx	figshare	978888	http://dx.doi.org/10.6084/m9.figshare.978888	Statistical analysis	Surface_Nanoamplitude_Parameters.xlsx	figshare	978888	http://dx.doi.org/10.6084/m9.figshare.978888
Argiope argentata-2	Sample preparation	Multimode atomic force microscopy imaging analyses	Atomic force microscopy	AFM202	Surface Nanoamplitude Parameters.zip	Surface_Nanoamplitude_Parameters.xlsx	figshare	978888	http://dx.doi.org/10.6084/m9.figshare.978888	Statistical analysis	Surface_Nanoamplitude_Parameters.xlsx	figshare	978888	http://dx.doi.org/10.6084/m9.figshare.978888
Argiope argentata-3	Sample preparation	Multimode atomic force microscopy imaging analyses	Atomic force microscopy	AFM203	Surface Nanoamplitude Parameters.zip	Surface_Nanoamplitude_Parameters.xlsx	figshare	978888	http://dx.doi.org/10.6084/m9.figshare.978888	Statistical analysis	Surface_Nanoamplitude_Parameters.xlsx	figshare	978888	http://dx.doi.org/10.6084/m9.figshare.978888
Argiope argentata-4	Sample preparation	Multimode atomic force microscopy imaging analyses	Atomic force microscopy	AFM204	Surface Nanoamplitude Parameters.zip	Surface_Nanoamplitude_Parameters.xlsx	figshare	978888	http://dx.doi.org/10.6084/m9.figshare.978888	Statistical analysis	Surface_Nanoamplitude_Parameters.xlsx	figshare	978888	http://dx.doi.org/10.6084/m9.figshare.978888
Argiope argentata-5	Sample preparation	Multimode atomic force microscopy imaging analyses	Atomic force microscopy	AFM205	Surface Nanoamplitude Parameters.zip	Surface_Nanoamplitude_Parameters.xlsx	figshare	978888	http://dx.doi.org/10.6084/m9.figshare.978888	Statistical analysis	Surface_Nanoamplitude_Parameters.xlsx	figshare	978888	http://dx.doi.org/10.6084/m9.figshare.978888
Argiope argentata-6	Sample preparation	Multimode atomic force microscopy imaging analyses	Atomic force microscopy	AFM206	Surface Nanoamplitude Parameters.zip	Surface_Nanoamplitude_Parameters.xlsx	figshare	978888	http://dx.doi.org/10.6084/m9.figshare.978888	Statistical analysis	Surface_Nanoamplitude_Parameters.xlsx	figshare	978888	http://dx.doi.org/10.6084/m9.figshare.978888
Argiope argentata-7	Sample preparation	Multimode atomic force microscopy imaging analyses	Atomic force microscopy	AFM207	Surface Nanoamplitude Parameters.zip	Surface_Nanoamplitude_Parameters.xlsx	figshare	978888	http://dx.doi.org/10.6084/m9.figshare.978888	Statistical analysis	Surface_Nanoamplitude_Parameters.xlsx	figshare	978888	http://dx.doi.org/10.6084/m9.figshare.978888
Argiope argentata-8	Sample preparation	Multimode atomic force microscopy imaging analyses	Atomic force microscopy	AFM208	Surface Nanoamplitude Parameters.zip	Surface_Nanoamplitude_Parameters.xlsx	figshare	978888	http://dx.doi.org/10.6084/m9.figshare.978888	Statistical analysis	Surface_Nanoamplitude_Parameters.xlsx	figshare	978888	http://dx.doi.org/10.6084/m9.figshare.978888
Argiope argentata-9	Sample preparation	Multimode atomic force microscopy imaging analyses	Atomic force microscopy	AFM209	Surface Nanoamplitude Parameters.zip	Surface_Nanoamplitude_Parameters.xlsx	figshare	978888	http://dx.doi.org/10.6084/m9.figshare.978888	Statistical analysis	Surface_Nanoamplitude_Parameters.xlsx	figshare	978888	http://dx.doi.org/10.6084/m9.figshare.978888
Argiope argentata-10	Sample preparation	Multimode atomic force microscopy imaging analyses	Atomic force microscopy	AFM210	Surface Nanoamplitude Parameters.zip	Surface_Nanoamplitude_Parameters.xlsx	figshare	978888	http://dx.doi.org/10.6084/m9.figshare.978888	Statistical analysis	Surface_Nanoamplitude_Parameters.xlsx	figshare	978888	http://dx.doi.org/10.6084/m9.figshare.978888
Argiope argentata-11	Sample preparation	Multimode atomic force microscopy imaging analyses	Atomic force microscopy	AFM211	Surface Nanoamplitude Parameters.zip	Surface_Nanoamplitude_Parameters.xlsx	figshare	978888	http://dx.doi.org/10.6084/m9.figshare.978888	Statistical analysis	Surface_Nanoamplitude_Parameters.xlsx	figshare	978888	http://dx.doi.org/10.6084/m9.figshare.978888
Argiope argentata-12	Sample preparation	Multimode atomic force microscopy imaging analyses	Atomic force microscopy	AFM212	Surface Nanoamplitude Parameters.zip	Surface_Nanoamplitude_Parameters.xlsx	figshare	978888	http://dx.doi.org/10.6084/m9.figshare.978888	Statistical analysis	Surface_Nanoamplitude_Parameters.xlsx	figshare	978888	http://dx.doi.org/10.6084/m9.figshare.978888
Argiope argentata-13	Sample preparation	Multimode atomic force microscopy imaging analyses	Atomic force microscopy	AFM213	Surface Nanoamplitude Parameters.zip	Surface_Nanoamplitude_Parameters.xlsx	figshare	978888	http://dx.doi.org/10.6084/m9.figshare.978888	Statistical analysis	Surface_Nanoamplitude_Parameters.xlsx	figshare	978888	http://dx.doi.org/10.6084/m9.figshare.978888
Argiope argentata-14	Sample preparation	Multimode atomic force microscopy imaging analyses	Atomic force microscopy	AFM214	Surface Nanoamplitude Parameters.zip	Surface_Nanoamplitude_Parameters.xlsx	figshare	978888	http://dx.doi.org/10.6084/m9.figshare.978888	Statistical analysis	Surface_Nanoamplitude_Parameters.xlsx	figshare	978888	http://dx.doi.org/10.6084/m9.figshare.978888
Argiope argentata-15	Sample preparation	Multimode atomic force microscopy imaging analyses	Atomic force microscopy	AFM215	Surface Nanoamplitude Parameters.zip	Surface_Nanoamplitude_Parameters.xlsx	figshare	978888	http://dx.doi.org/10.6084/m9.figshare.978888	Statistical analysis	Surface_Nanoamplitude_Parameters.xlsx	figshare	978888	http://dx.doi.org/10.6084/m9.figshare.978888
Argiope lobata-1	Sample preparation	Multimode atomic force microscopy imaging analyses	Atomic force microscopy	AFM216	Surface Nanoamplitude Parameters.zip	Surface_Nanoamplitude_Parameters.xlsx	figshare	978888	http://dx.doi.org/10.6084/m9.figshare.978888	Statistical analysis	Surface_Nanoamplitude_Parameters.xlsx	figshare	978888	http://dx.doi.org/10.6084/m9.figshare.978888
Argiope lobata-2	Sample preparation	Multimode atomic force microscopy imaging analyses	Atomic force microscopy	AFM217	Surface Nanoamplitude Parameters.zip	Surface_Nanoamplitude_Parameters.xlsx	figshare	978888	http://dx.doi.org/10.6084/m9.figshare.978888	Statistical analysis	Surface_Nanoamplitude_Parameters.xlsx	figshare	978888	http://dx.doi.org/10.6084/m9.figshare.978888
Argiope lobata-3	Sample preparation	Multimode atomic force microscopy imaging analyses	Atomic force microscopy	AFM218	Surface Nanoamplitude Parameters.zip	Surface_Nanoamplitude_Parameters.xlsx	figshare	978888	http://dx.doi.org/10.6084/m9.figshare.978888	Statistical analysis	Surface_Nanoamplitude_Parameters.xlsx	figshare	978888	http://dx.doi.org/10.6084/m9.figshare.978888
Argiope lobata-4	Sample preparation	Multimode atomic force microscopy imaging analyses	Atomic force microscopy	AFM219	Surface Nanoamplitude Parameters.zip	Surface_Nanoamplitude_Parameters.xlsx	figshare	978888	http://dx.doi.org/10.6084/m9.figshare.978888	Statistical analysis	Surface_Nanoamplitude_Parameters.xlsx	figshare	978888	http://dx.doi.org/10.6084/m9.figshare.978888
Argiope lobata-5	Sample preparation	Multimode atomic force microscopy imaging analyses	Atomic force microscopy	AFM220	Surface Nanoamplitude Parameters.zip	Surface_Nanoamplitude_Parameters.xlsx	figshare	978888	http://dx.doi.org/10.6084/m9.figshare.978888	Statistical analysis	Surface_Nanoamplitude_Parameters.xlsx	figshare	978888	http://dx.doi.org/10.6084/m9.figshare.978888
Argiope lobata-6	Sample preparation	Multimode atomic force microscopy imaging analyses	Atomic force microscopy	AFM221	Surface Nanoamplitude Parameters.zip	Surface_Nanoamplitude_Parameters.xlsx	figshare	978888	http://dx.doi.org/10.6084/m9.figshare.978888	Statistical analysis	Surface_Nanoamplitude_Parameters.xlsx	figshare	978888	http://dx.doi.org/10.6084/m9.figshare.978888
Argiope lobata-7	Sample preparation	Multimode atomic force microscopy imaging analyses	Atomic force microscopy	AFM222	Surface Nanoamplitude Parameters.zip	Surface_Nanoamplitude_Parameters.xlsx	figshare	978888	http://dx.doi.org/10.6084/m9.figshare.978888	Statistical analysis	Surface_Nanoamplitude_Parameters.xlsx	figshare	978888	http://dx.doi.org/10.6084/m9.figshare.978888
Argiope lobata-8	Sample preparation	Multimode atomic force microscopy imaging analyses	Atomic force microscopy	AFM223	Surface Nanoamplitude Parameters.zip	Surface_Nanoamplitude_Parameters.xlsx	figshare	978888	http://dx.doi.org/10.6084/m9.figshare.978888	Statistical analysis	Surface_Nanoamplitude_Parameters.xlsx	figshare	978888	http://dx.doi.org/10.6084/m9.figshare.978888
Argiope lobata-9	Sample preparation	Multimode atomic force microscopy imaging analyses	Atomic force microscopy	AFM224	Surface Nanoamplitude Parameters.zip	Surface_Nanoamplitude_Parameters.xlsx	figshare	978888	http://dx.doi.org/10.6084/m9.figshare.978888	Statistical analysis	Surface_Nanoamplitude_Parameters.xlsx	figshare	978888	http://dx.doi.org/10.6084/m9.figshare.978888
Argiope lobata-10	Sample preparation	Multimode atomic force microscopy imaging analyses	Atomic force microscopy	AFM225	Surface Nanoamplitude Parameters.zip	Surface_Nanoamplitude_Parameters.xlsx	figshare	978888	http://dx.doi.org/10.6084/m9.figshare.978888	Statistical analysis	Surface_Nanoamplitude_Parameters.xlsx	figshare	978888	http://dx.doi.org/10.6084/m9.figshare.978888
Argiope lobata-11	Sample preparation	Multimode atomic force microscopy imaging analyses	Atomic force microscopy	AFM226	Surface Nanoamplitude Parameters.zip	Surface_Nanoamplitude_Parameters.xlsx	figshare	978888	http://dx.doi.org/10.6084/m9.figshare.978888	Statistical analysis	Surface_Nanoamplitude_Parameters.xlsx	figshare	978888	http://dx.doi.org/10.6084/m9.figshare.978888
Argiope lobata-12	Sample preparation	Multimode atomic force microscopy imaging analyses	Atomic force microscopy	AFM227	Surface Nanoamplitude Parameters.zip	Surface_Nanoamplitude_Parameters.xlsx	figshare	978888	http://dx.doi.org/10.6084/m9.figshare.978888	Statistical analysis	Surface_Nanoamplitude_Parameters.xlsx	figshare	978888	http://dx.doi.org/10.6084/m9.figshare.978888
Argiope lobata-13	Sample preparation	Multimode atomic force microscopy imaging analyses	Atomic force microscopy	AFM228	Surface Nanoamplitude Parameters.zip	Surface_Nanoamplitude_Parameters.xlsx	figshare	978888	http://dx.doi.org/10.6084/m9.figshare.978888	Statistical analysis	Surface_Nanoamplitude_Parameters.xlsx	figshare	978888	http://dx.doi.org/10.6084/m9.figshare.978888
Argiope lobata-14	Sample preparation	Multimode atomic force microscopy imaging analyses	Atomic force microscopy	AFM229	Surface Nanoamplitude Parameters.zip	Surface_Nanoamplitude_Parameters.xlsx	figshare	978888	http://dx.doi.org/10.6084/m9.figshare.978888	Statistical analysis	Surface_Nanoamplitude_Parameters.xlsx	figshare	978888	http://dx.doi.org/10.6084/m9.figshare.978888
Argiope lobata-15	Sample preparation	Multimode atomic force microscopy imaging analyses	Atomic force microscopy	AFM230	Surface Nanoamplitude Parameters.zip	Surface_Nanoamplitude_Parameters.xlsx	figshare	978888	http://dx.doi.org/10.6084/m9.figshare.978888	Statistical analysis	Surface_Nanoamplitude_Parameters.xlsx	figshare	978888	http://dx.doi.org/10.6084/m9.figshare.978888
Avicularia juruensis-1	Sample preparation	Multimode atomic force microscopy imaging analyses	Atomic force microscopy	AFM231	Surface Nanoamplitude Parameters.zip	Surface_Nanoamplitude_Parameters.xlsx	figshare	978888	http://dx.doi.org/10.6084/m9.figshare.978888	Statistical analysis	Surface_Nanoamplitude_Parameters.xlsx	figshare	978888	http://dx.doi.org/10.6084/m9.figshare.978888
Avicularia juruensis-2	Sample preparation	Multimode atomic force microscopy imaging analyses	Atomic force microscopy	AFM232	Surface Nanoamplitude Parameters.zip	Surface_Nanoamplitude_Parameters.xlsx	figshare	978888	http://dx.doi.org/10.6084/m9.figshare.978888	Statistical analysis	Surface_Nanoamplitude_Parameters.xlsx	figshare	978888	http://dx.doi.org/10.6084/m9.figshare.978888
Avicularia juruensis-3	Sample preparation	Multimode atomic force microscopy imaging analyses	Atomic force microscopy	AFM233	Surface Nanoamplitude Parameters.zip	Surface_Nanoamplitude_Parameters.xlsx	figshare	978888	http://dx.doi.org/10.6084/m9.figshare.978888	Statistical analysis	Surface_Nanoamplitude_Parameters.xlsx	figshare	978888	http://dx.doi.org/10.6084/m9.figshare.978888
Avicularia juruensis-4	Sample preparation	Multimode atomic force microscopy imaging analyses	Atomic force microscopy	AFM234	Surface Nanoamplitude Parameters.zip	Surface_Nanoamplitude_Parameters.xlsx	figshare	978888	http://dx.doi.org/10.6084/m9.figshare.978888	Statistical analysis	Surface_Nanoamplitude_Parameters.xlsx	figshare	978888	http://dx.doi.org/10.6084/m9.figshare.978888
Avicularia juruensis-5	Sample preparation	Multimode atomic force microscopy imaging analyses	Atomic force microscopy	AFM235	Surface Nanoamplitude Parameters.zip	Surface_Nanoamplitude_Parameters.xlsx	figshare	978888	http://dx.doi.org/10.6084/m9.figshare.978888	Statistical analysis	Surface_Nanoamplitude_Parameters.xlsx	figshare	978888	http://dx.doi.org/10.6084/m9.figshare.978888
Avicularia juruensis-6	Sample preparation	Multimode atomic force microscopy imaging analyses	Atomic force microscopy	AFM236	Surface Nanoamplitude Parameters.zip	Surface_Nanoamplitude_Parameters.xlsx	figshare	978888	http://dx.doi.org/10.6084/m9.figshare.978888	Statistical analysis	Surface_Nanoamplitude_Parameters.xlsx	figshare	978888	http://dx.doi.org/10.6084/m9.figshare.978888
Avicularia juruensis-7	Sample preparation	Multimode atomic force microscopy imaging analyses	Atomic force microscopy	AFM237	Surface Nanoamplitude Parameters.zip	Surface_Nanoamplitude_Parameters.xlsx	figshare	978888	http://dx.doi.org/10.6084/m9.figshare.978888	Statistical analysis	Surface_Nanoamplitude_Parameters.xlsx	figshare	978888	http://dx.doi.org/10.6084/m9.figshare.978888
Avicularia juruensis-8	Sample preparation	Multimode atomic force microscopy imaging analyses	Atomic force microscopy	AFM238	Surface Nanoamplitude Parameters.zip	Surface_Nanoamplitude_Parameters.xlsx	figshare	978888	http://dx.doi.org/10.6084/m9.figshare.978888	Statistical analysis	Surface_Nanoamplitude_Parameters.xlsx	figshare	978888	http://dx.doi.org/10.6084/m9.figshare.978888
Avicularia juruensis-9	Sample preparation	Multimode atomic force microscopy imaging analyses	Atomic force microscopy	AFM239	Surface Nanoamplitude Parameters.zip	Surface_Nanoamplitude_Parameters.xlsx	figshare	978888	http://dx.doi.org/10.6084/m9.figshare.978888	Statistical analysis	Surface_Nanoamplitude_Parameters.xlsx	figshare	978888	http://dx.doi.org/10.6084/m9.figshare.978888
Avicularia juruensis-10	Sample preparation	Multimode atomic force microscopy imaging analyses	Atomic force microscopy	AFM240	Surface Nanoamplitude Parameters.zip	Surface_Nanoamplitude_Parameters.xlsx	figshare	978888	http://dx.doi.org/10.6084/m9.figshare.978888	Statistical analysis	Surface_Nanoamplitude_Parameters.xlsx	figshare	978888	http://dx.doi.org/10.6084/m9.figshare.978888
Avicularia juruensis-11	Sample preparation	Multimode atomic force microscopy imaging analyses	Atomic force microscopy	AFM241	Surface Nanoamplitude Parameters.zip	Surface_Nanoamplitude_Parameters.xlsx	figshare	978888	http://dx.doi.org/10.6084/m9.figshare.978888	Statistical analysis	Surface_Nanoamplitude_Parameters.xlsx	figshare	978888	http://dx.doi.org/10.6084/m9.figshare.978888
Avicularia juruensis-12	Sample preparation	Multimode atomic force microscopy imaging analyses	Atomic force microscopy	AFM242	Surface Nanoamplitude Parameters.zip	Surface_Nanoamplitude_Parameters.xlsx	figshare	978888	http://dx.doi.org/10.6084/m9.figshare.978888	Statistical analysis	Surface_Nanoamplitude_Parameters.xlsx	figshare	978888	http://dx.doi.org/10.6084/m9.figshare.978888
Avicularia juruensis-13	Sample preparation	Multimode atomic force microscopy imaging analyses	Atomic force microscopy	AFM243	Surface Nanoamplitude Parameters.zip	Surface_Nanoamplitude_Parameters.xlsx	figshare	978888	http://dx.doi.org/10.6084/m9.figshare.978888	Statistical analysis	Surface_Nanoamplitude_Parameters.xlsx	figshare	978888	http://dx.doi.org/10.6084/m9.figshare.978888
Avicularia juruensis-14	Sample preparation	Multimode atomic force microscopy imaging analyses	Atomic force microscopy	AFM244	Surface Nanoamplitude Parameters.zip	Surface_Nanoamplitude_Parameters.xlsx	figshare	978888	http://dx.doi.org/10.6084/m9.figshare.978888	Statistical analysis	Surface_Nanoamplitude_Parameters.xlsx	figshare	978888	http://dx.doi.org/10.6084/m9.figshare.978888
Avicularia juruensis-15	Sample preparation	Multimode atomic force microscopy imaging analyses	Atomic force microscopy	AFM245	Surface Nanoamplitude Parameters.zip	Surface_Nanoamplitude_Parameters.xlsx	figshare	978888	http://dx.doi.org/10.6084/m9.figshare.978888	Statistical analysis	Surface_Nanoamplitude_Parameters.xlsx	figshare	978888	http://dx.doi.org/10.6084/m9.figshare.978888
Avicularia sp-1	Sample preparation	Multimode atomic force microscopy imaging analyses	Atomic force microscopy	AFM246	Surface Nanoamplitude Parameters.zip	Surface_Nanoamplitude_Parameters.xlsx	figshare	978888	http://dx.doi.org/10.6084/m9.figshare.978888	Statistical analysis	Surface_Nanoamplitude_Parameters.xlsx	figshare	978888	http://dx.doi.org/10.6084/m9.figshare.978888
Avicularia sp-2	Sample preparation	Multimode atomic force microscopy imaging analyses	Atomic force microscopy	AFM247	Surface Nanoamplitude Parameters.zip	Surface_Nanoamplitude_Parameters.xlsx	figshare	978888	http://dx.doi.org/10.6084/m9.figshare.978888	Statistical analysis	Surface_Nanoamplitude_Parameters.xlsx	figshare	978888	http://dx.doi.org/10.6084/m9.figshare.978888
Avicularia sp-3	Sample preparation	Multimode atomic force microscopy imaging analyses	Atomic force microscopy	AFM248	Surface Nanoamplitude Parameters.zip	Surface_Nanoamplitude_Parameters.xlsx	figshare	978888	http://dx.doi.org/10.6084/m9.figshare.978888	Statistical analysis	Surface_Nanoamplitude_Parameters.xlsx	figshare	978888	http://dx.doi.org/10.6084/m9.figshare.978888
Avicularia sp-4	Sample preparation	Multimode atomic force microscopy imaging analyses	Atomic force microscopy	AFM249	Surface Nanoamplitude Parameters.zip	Surface_Nanoamplitude_Parameters.xlsx	figshare	978888	http://dx.doi.org/10.6084/m9.figshare.978888	Statistical analysis	Surface_Nanoamplitude_Parameters.xlsx	figshare	978888	http://dx.doi.org/10.6084/m9.figshare.978888
Avicularia sp-5	Sample preparation	Multimode atomic force microscopy imaging analyses	Atomic force microscopy	AFM250	Surface Nanoamplitude Parameters.zip	Surface_Nanoamplitude_Parameters.xlsx	figshare	978888	http://dx.doi.org/10.6084/m9.figshare.978888	Statistical analysis	Surface_Nanoamplitude_Parameters.xlsx	figshare	978888	http://dx.doi.org/10.6084/m9.figshare.978888
Avicularia sp-6	Sample preparation	Multimode atomic force microscopy imaging analyses	Atomic force microscopy	AFM251	Surface Nanoamplitude Parameters.zip	Surface_Nanoamplitude_Parameters.xlsx	figshare	978888	http://dx.doi.org/10.6084/m9.figshare.978888	Statistical analysis	Surface_Nanoamplitude_Parameters.xlsx	figshare	978888	http://dx.doi.org/10.6084/m9.figshare.978888
Avicularia sp-7	Sample preparation	Multimode atomic force microscopy imaging analyses	Atomic force microscopy	AFM252	Surface Nanoamplitude Parameters.zip	Surface_Nanoamplitude_Parameters.xlsx	figshare	978888	http://dx.doi.org/10.6084/m9.figshare.978888	Statistical analysis	Surface_Nanoamplitude_Parameters.xlsx	figshare	978888	http://dx.doi.org/10.6084/m9.figshare.978888
Avicularia sp-8	Sample preparation	Multimode atomic force microscopy imaging analyses	Atomic force microscopy	AFM253	Surface Nanoamplitude Parameters.zip	Surface_Nanoamplitude_Parameters.xlsx	figshare	978888	http://dx.doi.org/10.6084/m9.figshare.978888	Statistical analysis	Surface_Nanoamplitude_Parameters.xlsx	figshare	978888	http://dx.doi.org/10.6084/m9.figshare.978888
Avicularia sp-9	Sample preparation	Multimode atomic force microscopy imaging analyses	Atomic force microscopy	AFM254	Surface Nanoamplitude Parameters.zip	Surface_Nanoamplitude_Parameters.xlsx	figshare	978888	http://dx.doi.org/10.6084/m9.figshare.978888	Statistical analysis	Surface_Nanoamplitude_Parameters.xlsx	figshare	978888	http://dx.doi.org/10.6084/m9.figshare.978888
Avicularia sp-10	Sample preparation	Multimode atomic force microscopy imaging analyses	Atomic force microscopy	AFM255	Surface Nanoamplitude Parameters.zip	Surface_Nanoamplitude_Parameters.xlsx	figshare	978888	http://dx.doi.org/10.6084/m9.figshare.978888	Statistical analysis	Surface_Nanoamplitude_Parameters.xlsx	figshare	978888	http://dx.doi.org/10.6084/m9.figshare.978888
Avicularia sp-11	Sample preparation	Multimode atomic force microscopy imaging analyses	Atomic force microscopy	AFM256	Surface Nanoamplitude Parameters.zip	Surface_Nanoamplitude_Parameters.xlsx	figshare	978888	http://dx.doi.org/10.6084/m9.figshare.978888	Statistical analysis	Surface_Nanoamplitude_Parameters.xlsx	figshare	978888	http://dx.doi.org/10.6084/m9.figshare.978888
Avicularia sp-12	Sample preparation	Multimode atomic force microscopy imaging analyses	Atomic force microscopy	AFM257	Surface Nanoamplitude Parameters.zip	Surface_Nanoamplitude_Parameters.xlsx	figshare	978888	http://dx.doi.org/10.6084/m9.figshare.978888	Statistical analysis	Surface_Nanoamplitude_Parameters.xlsx	figshare	978888	http://dx.doi.org/10.6084/m9.figshare.978888
Avicularia sp-13	Sample preparation	Multimode atomic force microscopy imaging analyses	Atomic force microscopy	AFM258	Surface Nanoamplitude Parameters.zip	Surface_Nanoamplitude_Parameters.xlsx	figshare	978888	http://dx.doi.org/10.6084/m9.figshare.978888	Statistical analysis	Surface_Nanoamplitude_Parameters.xlsx	figshare	978888	http://dx.doi.org/10.6084/m9.figshare.978888
Avicularia sp-14	Sample preparation	Multimode atomic force microscopy imaging analyses	Atomic force microscopy	AFM259	Surface Nanoamplitude Parameters.zip	Surface_Nanoamplitude_Parameters.xlsx	figshare	978888	http://dx.doi.org/10.6084/m9.figshare.978888	Statistical analysis	Surface_Nanoamplitude_Parameters.xlsx	figshare	978888	http://dx.doi.org/10.6084/m9.figshare.978888
Avicularia sp-15	Sample preparation	Multimode atomic force microscopy imaging analyses	Atomic force microscopy	AFM260	Surface Nanoamplitude Parameters.zip	Surface_Nanoamplitude_Parameters.xlsx	figshare	978888	http://dx.doi.org/10.6084/m9.figshare.978888	Statistical analysis	Surface_Nanoamplitude_Parameters.xlsx	figshare	978888	http://dx.doi.org/10.6084/m9.figshare.978888
Gasteracantha cancriformis-1	Sample preparation	Multimode atomic force microscopy imaging analyses	Atomic force microscopy	AFM261	Surface Nanoamplitude Parameters.zip	Surface_Nanoamplitude_Parameters.xlsx	figshare	978888	http://dx.doi.org/10.6084/m9.figshare.978888	Statistical analysis	Surface_Nanoamplitude_Parameters.xlsx	figshare	978888	http://dx.doi.org/10.6084/m9.figshare.978888
Gasteracantha cancriformis-2	Sample preparation	Multimode atomic force microscopy imaging analyses	Atomic force microscopy	AFM262	Surface Nanoamplitude Parameters.zip	Surface_Nanoamplitude_Parameters.xlsx	figshare	978888	http://dx.doi.org/10.6084/m9.figshare.978888	Statistical analysis	Surface_Nanoamplitude_Parameters.xlsx	figshare	978888	http://dx.doi.org/10.6084/m9.figshare.978888
Gasteracantha cancriformis-3	Sample preparation	Multimode atomic force microscopy imaging analyses	Atomic force microscopy	AFM263	Surface Nanoamplitude Parameters.zip	Surface_Nanoamplitude_Parameters.xlsx	figshare	978888	http://dx.doi.org/10.6084/m9.figshare.978888	Statistical analysis	Surface_Nanoamplitude_Parameters.xlsx	figshare	978888	http://dx.doi.org/10.6084/m9.figshare.978888
Gasteracantha cancriformis-4	Sample preparation	Multimode atomic force microscopy imaging analyses	Atomic force microscopy	AFM264	Surface Nanoamplitude Parameters.zip	Surface_Nanoamplitude_Parameters.xlsx	figshare	978888	http://dx.doi.org/10.6084/m9.figshare.978888	Statistical analysis	Surface_Nanoamplitude_Parameters.xlsx	figshare	978888	http://dx.doi.org/10.6084/m9.figshare.978888
Gasteracantha cancriformis-5	Sample preparation	Multimode atomic force microscopy imaging analyses	Atomic force microscopy	AFM265	Surface Nanoamplitude Parameters.zip	Surface_Nanoamplitude_Parameters.xlsx	figshare	978888	http://dx.doi.org/10.6084/m9.figshare.978888	Statistical analysis	Surface_Nanoamplitude_Parameters.xlsx	figshare	978888	http://dx.doi.org/10.6084/m9.figshare.978888
Gasteracantha cancriformis-6	Sample preparation	Multimode atomic force microscopy imaging analyses	Atomic force microscopy	AFM266	Surface Nanoamplitude Parameters.zip	Surface_Nanoamplitude_Parameters.xlsx	figshare	978888	http://dx.doi.org/10.6084/m9.figshare.978888	Statistical analysis	Surface_Nanoamplitude_Parameters.xlsx	figshare	978888	http://dx.doi.org/10.6084/m9.figshare.978888
Gasteracantha cancriformis-7	Sample preparation	Multimode atomic force microscopy imaging analyses	Atomic force microscopy	AFM267	Surface Nanoamplitude Parameters.zip	Surface_Nanoamplitude_Parameters.xlsx	figshare	978888	http://dx.doi.org/10.6084/m9.figshare.978888	Statistical analysis	Surface_Nanoamplitude_Parameters.xlsx	figshare	978888	http://dx.doi.org/10.6084/m9.figshare.978888
Gasteracantha cancriformis-8	Sample preparation	Multimode atomic force microscopy imaging analyses	Atomic force microscopy	AFM268	Surface Nanoamplitude Parameters.zip	Surface_Nanoamplitude_Parameters.xlsx	figshare	978888	http://dx.doi.org/10.6084/m9.figshare.978888	Statistical analysis	Surface_Nanoamplitude_Parameters.xlsx	figshare	978888	http://dx.doi.org/10.6084/m9.figshare.978888
Gasteracantha cancriformis-9	Sample preparation	Multimode atomic force microscopy imaging analyses	Atomic force microscopy	AFM269	Surface Nanoamplitude Parameters.zip	Surface_Nanoamplitude_Parameters.xlsx	figshare	978888	http://dx.doi.org/10.6084/m9.figshare.978888	Statistical analysis	Surface_Nanoamplitude_Parameters.xlsx	figshare	978888	http://dx.doi.org/10.6084/m9.figshare.978888
Gasteracantha cancriformis-10	Sample preparation	Multimode atomic force microscopy imaging analyses	Atomic force microscopy	AFM270	Surface Nanoamplitude Parameters.zip	Surface_Nanoamplitude_Parameters.xlsx	figshare	978888	http://dx.doi.org/10.6084/m9.figshare.978888	Statistical analysis	Surface_Nanoamplitude_Parameters.xlsx	figshare	978888	http://dx.doi.org/10.6084/m9.figshare.978888
Gasteracantha cancriformis-11	Sample preparation	Multimode atomic force microscopy imaging analyses	Atomic force microscopy	AFM271	Surface Nanoamplitude Parameters.zip	Surface_Nanoamplitude_Parameters.xlsx	figshare	978888	http://dx.doi.org/10.6084/m9.figshare.978888	Statistical analysis	Surface_Nanoamplitude_Parameters.xlsx	figshare	978888	http://dx.doi.org/10.6084/m9.figshare.978888
Gasteracantha cancriformis-12	Sample preparation	Multimode atomic force microscopy imaging analyses	Atomic force microscopy	AFM272	Surface Nanoamplitude Parameters.zip	Surface_Nanoamplitude_Parameters.xlsx	figshare	978888	http://dx.doi.org/10.6084/m9.figshare.978888	Statistical analysis	Surface_Nanoamplitude_Parameters.xlsx	figshare	978888	http://dx.doi.org/10.6084/m9.figshare.978888
Gasteracantha cancriformis-13	Sample preparation	Multimode atomic force microscopy imaging analyses	Atomic force microscopy	AFM273	Surface Nanoamplitude Parameters.zip	Surface_Nanoamplitude_Parameters.xlsx	figshare	978888	http://dx.doi.org/10.6084/m9.figshare.978888	Statistical analysis	Surface_Nanoamplitude_Parameters.xlsx	figshare	978888	http://dx.doi.org/10.6084/m9.figshare.978888
Gasteracantha cancriformis-14	Sample preparation	Multimode atomic force microscopy imaging analyses	Atomic force microscopy	AFM274	Surface Nanoamplitude Parameters.zip	Surface_Nanoamplitude_Parameters.xlsx	figshare	978888	http://dx.doi.org/10.6084/m9.figshare.978888	Statistical analysis	Surface_Nanoamplitude_Parameters.xlsx	figshare	978888	http://dx.doi.org/10.6084/m9.figshare.978888
Gasteracantha cancriformis-15	Sample preparation	Multimode atomic force microscopy imaging analyses	Atomic force microscopy	AFM275	Surface Nanoamplitude Parameters.zip	Surface_Nanoamplitude_Parameters.xlsx	figshare	978888	http://dx.doi.org/10.6084/m9.figshare.978888	Statistical analysis	Surface_Nanoamplitude_Parameters.xlsx	figshare	978888	http://dx.doi.org/10.6084/m9.figshare.978888
Nephila clavipes-1	Sample preparation	Multimode atomic force microscopy imaging analyses	Atomic force microscopy	AFM276	Surface Nanoamplitude Parameters.zip	Surface_Nanoamplitude_Parameters.xlsx	figshare	978888	http://dx.doi.org/10.6084/m9.figshare.978888	Statistical analysis	Surface_Nanoamplitude_Parameters.xlsx	figshare	978888	http://dx.doi.org/10.6084/m9.figshare.978888
Nephila clavipes-2	Sample preparation	Multimode atomic force microscopy imaging analyses	Atomic force microscopy	AFM277	Surface Nanoamplitude Parameters.zip	Surface_Nanoamplitude_Parameters.xlsx	figshare	978888	http://dx.doi.org/10.6084/m9.figshare.978888	Statistical analysis	Surface_Nanoamplitude_Parameters.xlsx	figshare	978888	http://dx.doi.org/10.6084/m9.figshare.978888
Nephila clavipes-3	Sample preparation	Multimode atomic force microscopy imaging analyses	Atomic force microscopy	AFM278	Surface Nanoamplitude Parameters.zip	Surface_Nanoamplitude_Parameters.xlsx	figshare	978888	http://dx.doi.org/10.6084/m9.figshare.978888	Statistical analysis	Surface_Nanoamplitude_Parameters.xlsx	figshare	978888	http://dx.doi.org/10.6084/m9.figshare.978888
Nephila clavipes-4	Sample preparation	Multimode atomic force microscopy imaging analyses	Atomic force microscopy	AFM279	Surface Nanoamplitude Parameters.zip	Surface_Nanoamplitude_Parameters.xlsx	figshare	978888	http://dx.doi.org/10.6084/m9.figshare.978888	Statistical analysis	Surface_Nanoamplitude_Parameters.xlsx	figshare	978888	http://dx.doi.org/10.6084/m9.figshare.978888
Nephila clavipes-5	Sample preparation	Multimode atomic force microscopy imaging analyses	Atomic force microscopy	AFM280	Surface Nanoamplitude Parameters.zip	Surface_Nanoamplitude_Parameters.xlsx	figshare	978888	http://dx.doi.org/10.6084/m9.figshare.978888	Statistical analysis	Surface_Nanoamplitude_Parameters.xlsx	figshare	978888	http://dx.doi.org/10.6084/m9.figshare.978888
Nephila clavipes-6	Sample preparation	Multimode atomic force microscopy imaging analyses	Atomic force microscopy	AFM281	Surface Nanoamplitude Parameters.zip	Surface_Nanoamplitude_Parameters.xlsx	figshare	978888	http://dx.doi.org/10.6084/m9.figshare.978888	Statistical analysis	Surface_Nanoamplitude_Parameters.xlsx	figshare	978888	http://dx.doi.org/10.6084/m9.figshare.978888
Nephila clavipes-7	Sample preparation	Multimode atomic force microscopy imaging analyses	Atomic force microscopy	AFM282	Surface Nanoamplitude Parameters.zip	Surface_Nanoamplitude_Parameters.xlsx	figshare	978888	http://dx.doi.org/10.6084/m9.figshare.978888	Statistical analysis	Surface_Nanoamplitude_Parameters.xlsx	figshare	978888	http://dx.doi.org/10.6084/m9.figshare.978888
Nephila clavipes-8	Sample preparation	Multimode atomic force microscopy imaging analyses	Atomic force microscopy	AFM283	Surface Nanoamplitude Parameters.zip	Surface_Nanoamplitude_Parameters.xlsx	figshare	978888	http://dx.doi.org/10.6084/m9.figshare.978888	Statistical analysis	Surface_Nanoamplitude_Parameters.xlsx	figshare	978888	http://dx.doi.org/10.6084/m9.figshare.978888
Nephila clavipes-9	Sample preparation	Multimode atomic force microscopy imaging analyses	Atomic force microscopy	AFM284	Surface Nanoamplitude Parameters.zip	Surface_Nanoamplitude_Parameters.xlsx	figshare	978888	http://dx.doi.org/10.6084/m9.figshare.978888	Statistical analysis	Surface_Nanoamplitude_Parameters.xlsx	figshare	978888	http://dx.doi.org/10.6084/m9.figshare.978888
Nephila clavipes-10	Sample preparation	Multimode atomic force microscopy imaging analyses	Atomic force microscopy	AFM285	Surface Nanoamplitude Parameters.zip	Surface_Nanoamplitude_Parameters.xlsx	figshare	978888	http://dx.doi.org/10.6084/m9.figshare.978888	Statistical analysis	Surface_Nanoamplitude_Parameters.xlsx	figshare	978888	http://dx.doi.org/10.6084/m9.figshare.978888
Nephila clavipes-11	Sample preparation	Multimode atomic force microscopy imaging analyses	Atomic force microscopy	AFM286	Surface Nanoamplitude Parameters.zip	Surface_Nanoamplitude_Parameters.xlsx	figshare	978888	http://dx.doi.org/10.6084/m9.figshare.978888	Statistical analysis	Surface_Nanoamplitude_Parameters.xlsx	figshare	978888	http://dx.doi.org/10.6084/m9.figshare.978888
Nephila clavipes-12	Sample preparation	Multimode atomic force microscopy imaging analyses	Atomic force microscopy	AFM287	Surface Nanoamplitude Parameters.zip	Surface_Nanoamplitude_Parameters.xlsx	figshare	978888	http://dx.doi.org/10.6084/m9.figshare.978888	Statistical analysis	Surface_Nanoamplitude_Parameters.xlsx	figshare	978888	http://dx.doi.org/10.6084/m9.figshare.978888
Nephila clavipes-13	Sample preparation	Multimode atomic force microscopy imaging analyses	Atomic force microscopy	AFM288	Surface Nanoamplitude Parameters.zip	Surface_Nanoamplitude_Parameters.xlsx	figshare	978888	http://dx.doi.org/10.6084/m9.figshare.978888	Statistical analysis	Surface_Nanoamplitude_Parameters.xlsx	figshare	978888	http://dx.doi.org/10.6084/m9.figshare.978888
Nephila clavipes-14	Sample preparation	Multimode atomic force microscopy imaging analyses	Atomic force microscopy	AFM289	Surface Nanoamplitude Parameters.zip	Surface_Nanoamplitude_Parameters.xlsx	figshare	978888	http://dx.doi.org/10.6084/m9.figshare.978888	Statistical analysis	Surface_Nanoamplitude_Parameters.xlsx	figshare	978888	http://dx.doi.org/10.6084/m9.figshare.978888
Nephila clavipes-15	Sample preparation	Multimode atomic force microscopy imaging analyses	Atomic force microscopy	AFM290	Surface Nanoamplitude Parameters.zip	Surface_Nanoamplitude_Parameters.xlsx	figshare	978888	http://dx.doi.org/10.6084/m9.figshare.978888	Statistical analysis	Surface_Nanoamplitude_Parameters.xlsx	figshare	978888	http://dx.doi.org/10.6084/m9.figshare.978888
Nephilengys cruentata-1	Sample preparation	Multimode atomic force microscopy imaging analyses	Atomic force microscopy	AFM291	Surface Nanoamplitude Parameters.zip	Surface_Nanoamplitude_Parameters.xlsx	figshare	978888	http://dx.doi.org/10.6084/m9.figshare.978888	Statistical analysis	Surface_Nanoamplitude_Parameters.xlsx	figshare	978888	http://dx.doi.org/10.6084/m9.figshare.978888
Nephilengys cruentata-2	Sample preparation	Multimode atomic force microscopy imaging analyses	Atomic force microscopy	AFM292	Surface Nanoamplitude Parameters.zip	Surface_Nanoamplitude_Parameters.xlsx	figshare	978888	http://dx.doi.org/10.6084/m9.figshare.978888	Statistical analysis	Surface_Nanoamplitude_Parameters.xlsx	figshare	978888	http://dx.doi.org/10.6084/m9.figshare.978888
Nephilengys cruentata-3	Sample preparation	Multimode atomic force microscopy imaging analyses	Atomic force microscopy	AFM293	Surface Nanoamplitude Parameters.zip	Surface_Nanoamplitude_Parameters.xlsx	figshare	978888	http://dx.doi.org/10.6084/m9.figshare.978888	Statistical analysis	Surface_Nanoamplitude_Parameters.xlsx	figshare	978888	http://dx.doi.org/10.6084/m9.figshare.978888
Nephilengys cruentata-4	Sample preparation	Multimode atomic force microscopy imaging analyses	Atomic force microscopy	AFM294	Surface Nanoamplitude Parameters.zip	Surface_Nanoamplitude_Parameters.xlsx	figshare	978888	http://dx.doi.org/10.6084/m9.figshare.978888	Statistical analysis	Surface_Nanoamplitude_Parameters.xlsx	figshare	978888	http://dx.doi.org/10.6084/m9.figshare.978888
Nephilengys cruentata-5	Sample preparation	Multimode atomic force microscopy imaging analyses	Atomic force microscopy	AFM295	Surface Nanoamplitude Parameters.zip	Surface_Nanoamplitude_Parameters.xlsx	figshare	978888	http://dx.doi.org/10.6084/m9.figshare.978888	Statistical analysis	Surface_Nanoamplitude_Parameters.xlsx	figshare	978888	http://dx.doi.org/10.6084/m9.figshare.978888
Nephilengys cruentata-6	Sample preparation	Multimode atomic force microscopy imaging analyses	Atomic force microscopy	AFM296	Surface Nanoamplitude Parameters.zip	Surface_Nanoamplitude_Parameters.xlsx	figshare	978888	http://dx.doi.org/10.6084/m9.figshare.978888	Statistical analysis	Surface_Nanoamplitude_Parameters.xlsx	figshare	978888	http://dx.doi.org/10.6084/m9.figshare.978888
Nephilengys cruentata-7	Sample preparation	Multimode atomic force microscopy imaging analyses	Atomic force microscopy	AFM297	Surface Nanoamplitude Parameters.zip	Surface_Nanoamplitude_Parameters.xlsx	figshare	978888	http://dx.doi.org/10.6084/m9.figshare.978888	Statistical analysis	Surface_Nanoamplitude_Parameters.xlsx	figshare	978888	http://dx.doi.org/10.6084/m9.figshare.978888
Nephilengys cruentata-8	Sample preparation	Multimode atomic force microscopy imaging analyses	Atomic force microscopy	AFM298	Surface Nanoamplitude Parameters.zip	Surface_Nanoamplitude_Parameters.xlsx	figshare	978888	http://dx.doi.org/10.6084/m9.figshare.978888	Statistical analysis	Surface_Nanoamplitude_Parameters.xlsx	figshare	978888	http://dx.doi.org/10.6084/m9.figshare.978888
Nephilengys cruentata-9	Sample preparation	Multimode atomic force microscopy imaging analyses	Atomic force microscopy	AFM299	Surface Nanoamplitude Parameters.zip	Surface_Nanoamplitude_Parameters.xlsx	figshare	978888	http://dx.doi.org/10.6084/m9.figshare.978888	Statistical analysis	Surface_Nanoamplitude_Parameters.xlsx	figshare	978888	http://dx.doi.org/10.6084/m9.figshare.978888
Nephilengys cruentata-10	Sample preparation	Multimode atomic force microscopy imaging analyses	Atomic force microscopy	AFM300	Surface Nanoamplitude Parameters.zip	Surface_Nanoamplitude_Parameters.xlsx	figshare	978888	http://dx.doi.org/10.6084/m9.figshare.978888	Statistical analysis	Surface_Nanoamplitude_Parameters.xlsx	figshare	978888	http://dx.doi.org/10.6084/m9.figshare.978888
Nephilengys cruentata-11	Sample preparation	Multimode atomic force microscopy imaging analyses	Atomic force microscopy	AFM301	Surface Nanoamplitude Parameters.zip	Surface_Nanoamplitude_Parameters.xlsx	figshare	978888	http://dx.doi.org/10.6084/m9.figshare.978888	Statistical analysis	Surface_Nanoamplitude_Parameters.xlsx	figshare	978888	http://dx.doi.org/10.6084/m9.figshare.978888
Nephilengys cruentata-12	Sample preparation	Multimode atomic force microscopy imaging analyses	Atomic force microscopy	AFM302	Surface Nanoamplitude Parameters.zip	Surface_Nanoamplitude_Parameters.xlsx	figshare	978888	http://dx.doi.org/10.6084/m9.figshare.978888	Statistical analysis	Surface_Nanoamplitude_Parameters.xlsx	figshare	978888	http://dx.doi.org/10.6084/m9.figshare.978888
Nephilengys cruentata-13	Sample preparation	Multimode atomic force microscopy imaging analyses	Atomic force microscopy	AFM303	Surface Nanoamplitude Parameters.zip	Surface_Nanoamplitude_Parameters.xlsx	figshare	978888	http://dx.doi.org/10.6084/m9.figshare.978888	Statistical analysis	Surface_Nanoamplitude_Parameters.xlsx	figshare	978888	http://dx.doi.org/10.6084/m9.figshare.978888
Nephilengys cruentata-14	Sample preparation	Multimode atomic force microscopy imaging analyses	Atomic force microscopy	AFM304	Surface Nanoamplitude Parameters.zip	Surface_Nanoamplitude_Parameters.xlsx	figshare	978888	http://dx.doi.org/10.6084/m9.figshare.978888	Statistical analysis	Surface_Nanoamplitude_Parameters.xlsx	figshare	978888	http://dx.doi.org/10.6084/m9.figshare.978888
Nephilengys cruentata-15	Sample preparation	Multimode atomic force microscopy imaging analyses	Atomic force microscopy	AFM305	Surface Nanoamplitude Parameters.zip	Surface_Nanoamplitude_Parameters.xlsx	figshare	978888	http://dx.doi.org/10.6084/m9.figshare.978888	Statistical analysis	Surface_Nanoamplitude_Parameters.xlsx	figshare	978888	http://dx.doi.org/10.6084/m9.figshare.978888
Parawixia bistriata-1	Sample preparation	Multimode atomic force microscopy imaging analyses	Atomic force microscopy	AFM306	Surface Nanoamplitude Parameters.zip	Surface_Nanoamplitude_Parameters.xlsx	figshare	978888	http://dx.doi.org/10.6084/m9.figshare.978888	Statistical analysis	Surface_Nanoamplitude_Parameters.xlsx	figshare	978888	http://dx.doi.org/10.6084/m9.figshare.978888
Parawixia bistriata-2	Sample preparation	Multimode atomic force microscopy imaging analyses	Atomic force microscopy	AFM307	Surface Nanoamplitude Parameters.zip	Surface_Nanoamplitude_Parameters.xlsx	figshare	978888	http://dx.doi.org/10.6084/m9.figshare.978888	Statistical analysis	Surface_Nanoamplitude_Parameters.xlsx	figshare	978888	http://dx.doi.org/10.6084/m9.figshare.978888
Parawixia bistriata-3	Sample preparation	Multimode atomic force microscopy imaging analyses	Atomic force microscopy	AFM308	Surface Nanoamplitude Parameters.zip	Surface_Nanoamplitude_Parameters.xlsx	figshare	978888	http://dx.doi.org/10.6084/m9.figshare.978888	Statistical analysis	Surface_Nanoamplitude_Parameters.xlsx	figshare	978888	http://dx.doi.org/10.6084/m9.figshare.978888
Parawixia bistriata-4	Sample preparation	Multimode atomic force microscopy imaging analyses	Atomic force microscopy	AFM309	Surface Nanoamplitude Parameters.zip	Surface_Nanoamplitude_Parameters.xlsx	figshare	978888	http://dx.doi.org/10.6084/m9.figshare.978888	Statistical analysis	Surface_Nanoamplitude_Parameters.xlsx	figshare	978888	http://dx.doi.org/10.6084/m9.figshare.978888
Parawixia bistriata-5	Sample preparation	Multimode atomic force microscopy imaging analyses	Atomic force microscopy	AFM310	Surface Nanoamplitude Parameters.zip	Surface_Nanoamplitude_Parameters.xlsx	figshare	978888	http://dx.doi.org/10.6084/m9.figshare.978888	Statistical analysis	Surface_Nanoamplitude_Parameters.xlsx	figshare	978888	http://dx.doi.org/10.6084/m9.figshare.978888
Parawixia bistriata-6	Sample preparation	Multimode atomic force microscopy imaging analyses	Atomic force microscopy	AFM311	Surface Nanoamplitude Parameters.zip	Surface_Nanoamplitude_Parameters.xlsx	figshare	978888	http://dx.doi.org/10.6084/m9.figshare.978888	Statistical analysis	Surface_Nanoamplitude_Parameters.xlsx	figshare	978888	http://dx.doi.org/10.6084/m9.figshare.978888
Parawixia bistriata-7	Sample preparation	Multimode atomic force microscopy imaging analyses	Atomic force microscopy	AFM312	Surface Nanoamplitude Parameters.zip	Surface_Nanoamplitude_Parameters.xlsx	figshare	978888	http://dx.doi.org/10.6084/m9.figshare.978888	Statistical analysis	Surface_Nanoamplitude_Parameters.xlsx	figshare	978888	http://dx.doi.org/10.6084/m9.figshare.978888
Parawixia bistriata-8	Sample preparation	Multimode atomic force microscopy imaging analyses	Atomic force microscopy	AFM313	Surface Nanoamplitude Parameters.zip	Surface_Nanoamplitude_Parameters.xlsx	figshare	978888	http://dx.doi.org/10.6084/m9.figshare.978888	Statistical analysis	Surface_Nanoamplitude_Parameters.xlsx	figshare	978888	http://dx.doi.org/10.6084/m9.figshare.978888
Parawixia bistriata-9	Sample preparation	Multimode atomic force microscopy imaging analyses	Atomic force microscopy	AFM314	Surface Nanoamplitude Parameters.zip	Surface_Nanoamplitude_Parameters.xlsx	figshare	978888	http://dx.doi.org/10.6084/m9.figshare.978888	Statistical analysis	Surface_Nanoamplitude_Parameters.xlsx	figshare	978888	http://dx.doi.org/10.6084/m9.figshare.978888
Parawixia bistriata-10	Sample preparation	Multimode atomic force microscopy imaging analyses	Atomic force microscopy	AFM315	Surface Nanoamplitude Parameters.zip	Surface_Nanoamplitude_Parameters.xlsx	figshare	978888	http://dx.doi.org/10.6084/m9.figshare.978888	Statistical analysis	Surface_Nanoamplitude_Parameters.xlsx	figshare	978888	http://dx.doi.org/10.6084/m9.figshare.978888
Parawixia bistriata-11	Sample preparation	Multimode atomic force microscopy imaging analyses	Atomic force microscopy	AFM316	Surface Nanoamplitude Parameters.zip	Surface_Nanoamplitude_Parameters.xlsx	figshare	978888	http://dx.doi.org/10.6084/m9.figshare.978888	Statistical analysis	Surface_Nanoamplitude_Parameters.xlsx	figshare	978888	http://dx.doi.org/10.6084/m9.figshare.978888
Parawixia bistriata-12	Sample preparation	Multimode atomic force microscopy imaging analyses	Atomic force microscopy	AFM317	Surface Nanoamplitude Parameters.zip	Surface_Nanoamplitude_Parameters.xlsx	figshare	978888	http://dx.doi.org/10.6084/m9.figshare.978888	Statistical analysis	Surface_Nanoamplitude_Parameters.xlsx	figshare	978888	http://dx.doi.org/10.6084/m9.figshare.978888
Parawixia bistriata-13	Sample preparation	Multimode atomic force microscopy imaging analyses	Atomic force microscopy	AFM318	Surface Nanoamplitude Parameters.zip	Surface_Nanoamplitude_Parameters.xlsx	figshare	978888	http://dx.doi.org/10.6084/m9.figshare.978888	Statistical analysis	Surface_Nanoamplitude_Parameters.xlsx	figshare	978888	http://dx.doi.org/10.6084/m9.figshare.978888
Parawixia bistriata-14	Sample preparation	Multimode atomic force microscopy imaging analyses	Atomic force microscopy	AFM319	Surface Nanoamplitude Parameters.zip	Surface_Nanoamplitude_Parameters.xlsx	figshare	978888	http://dx.doi.org/10.6084/m9.figshare.978888	Statistical analysis	Surface_Nanoamplitude_Parameters.xlsx	figshare	978888	http://dx.doi.org/10.6084/m9.figshare.978888
Parawixia bistriata-15	Sample preparation	Multimode atomic force microscopy imaging analyses	Atomic force microscopy	AFM320	Surface Nanoamplitude Parameters.zip	Surface_Nanoamplitude_Parameters.xlsx	figshare	978888	http://dx.doi.org/10.6084/m9.figshare.978888	Statistical analysis	Surface_Nanoamplitude_Parameters.xlsx	figshare	978888	http://dx.doi.org/10.6084/m9.figshare.978888
#Surface_Nanofriction_Parameters
Aglaoctenus lagotis retrace	Sample preparation	Multimode atomic force microscopy imaging analyses	Atomic force microscopy	AFM321	Surface Nanofriction Parameters.zip	Surface_Nanofriction_Parameters.xlsx	figshare	978888	http://dx.doi.org/10.6084/m9.figshare.978888	Statistical analysis	Surface_Nanofriction_Parameters.xlsx	figshare	978888	http://dx.doi.org/10.6084/m9.figshare.978888
Aglaoctenus lagotis trace	Sample preparation	Multimode atomic force microscopy imaging analyses	Atomic force microscopy	AFM322	Surface Nanofriction Parameters.zip	Surface_Nanofriction_Parameters.xlsx	figshare	978888	http://dx.doi.org/10.6084/m9.figshare.978888	Statistical analysis	Surface_Nanofriction_Parameters.xlsx	figshare	978888	http://dx.doi.org/10.6084/m9.figshare.978888
Argiope argentataretrace	Sample preparation	Multimode atomic force microscopy imaging analyses	Atomic force microscopy	AFM323	Surface Nanofriction Parameters.zip	Surface_Nanofriction_Parameters.xlsx	figshare	978888	http://dx.doi.org/10.6084/m9.figshare.978888	Statistical analysis	Surface_Nanofriction_Parameters.xlsx	figshare	978888	http://dx.doi.org/10.6084/m9.figshare.978888
Argiope argentata trace	Sample preparation	Multimode atomic force microscopy imaging analyses	Atomic force microscopy	AFM324	Surface Nanofriction Parameters.zip	Surface_Nanofriction_Parameters.xlsx	figshare	978888	http://dx.doi.org/10.6084/m9.figshare.978888	Statistical analysis	Surface_Nanofriction_Parameters.xlsx	figshare	978888	http://dx.doi.org/10.6084/m9.figshare.978888
Argiope lobata retrace	Sample preparation	Multimode atomic force microscopy imaging analyses	Atomic force microscopy	AFM325	Surface Nanofriction Parameters.zip	Surface_Nanofriction_Parameters.xlsx	figshare	978888	http://dx.doi.org/10.6084/m9.figshare.978888	Statistical analysis	Surface_Nanofriction_Parameters.xlsx	figshare	978888	http://dx.doi.org/10.6084/m9.figshare.978888
Argiope lobata trace	Sample preparation	Multimode atomic force microscopy imaging analyses	Atomic force microscopy	AFM326	Surface Nanofriction Parameters.zip	Surface_Nanofriction_Parameters.xlsx	figshare	978888	http://dx.doi.org/10.6084/m9.figshare.978888	Statistical analysis	Surface_Nanofriction_Parameters.xlsx	figshare	978888	http://dx.doi.org/10.6084/m9.figshare.978888
Avicularia juruensis retrace	Sample preparation	Multimode atomic force microscopy imaging analyses	Atomic force microscopy	AFM327	Surface Nanofriction Parameters.zip	Surface_Nanofriction_Parameters.xlsx	figshare	978888	http://dx.doi.org/10.6084/m9.figshare.978888	Statistical analysis	Surface_Nanofriction_Parameters.xlsx	figshare	978888	http://dx.doi.org/10.6084/m9.figshare.978888
Avicularia juruensis trace	Sample preparation	Multimode atomic force microscopy imaging analyses	Atomic force microscopy	AFM328	Surface Nanofriction Parameters.zip	Surface_Nanofriction_Parameters.xlsx	figshare	978888	http://dx.doi.org/10.6084/m9.figshare.978888	Statistical analysis	Surface_Nanofriction_Parameters.xlsx	figshare	978888	http://dx.doi.org/10.6084/m9.figshare.978888
Avicularia sp retrace	Sample preparation	Multimode atomic force microscopy imaging analyses	Atomic force microscopy	AFM329	Surface Nanofriction Parameters.zip	Surface_Nanofriction_Parameters.xlsx	figshare	978888	http://dx.doi.org/10.6084/m9.figshare.978888	Statistical analysis	Surface_Nanofriction_Parameters.xlsx	figshare	978888	http://dx.doi.org/10.6084/m9.figshare.978888
Avicularia sp trace	Sample preparation	Multimode atomic force microscopy imaging analyses	Atomic force microscopy	AFM330	Surface Nanofriction Parameters.zip	Surface_Nanofriction_Parameters.xlsx	figshare	978888	http://dx.doi.org/10.6084/m9.figshare.978888	Statistical analysis	Surface_Nanofriction_Parameters.xlsx	figshare	978888	http://dx.doi.org/10.6084/m9.figshare.978888
Gasteracantha cancriformis retrace	Sample preparation	Multimode atomic force microscopy imaging analyses	Atomic force microscopy	AFM331	Surface Nanofriction Parameters.zip	Surface_Nanofriction_Parameters.xlsx	figshare	978888	http://dx.doi.org/10.6084/m9.figshare.978888	Statistical analysis	Surface_Nanofriction_Parameters.xlsx	figshare	978888	http://dx.doi.org/10.6084/m9.figshare.978888
Gasteracantha cancriformis trace	Sample preparation	Multimode atomic force microscopy imaging analyses	Atomic force microscopy	AFM332	Surface Nanofriction Parameters.zip	Surface_Nanofriction_Parameters.xlsx	figshare	978888	http://dx.doi.org/10.6084/m9.figshare.978888	Statistical analysis	Surface_Nanofriction_Parameters.xlsx	figshare	978888	http://dx.doi.org/10.6084/m9.figshare.978888
Nephila clavipes minor retrace	Sample preparation	Multimode atomic force microscopy imaging analyses	Atomic force microscopy	AFM333	Surface Nanofriction Parameters.zip	Surface_Nanofriction_Parameters.xlsx	figshare	978888	http://dx.doi.org/10.6084/m9.figshare.978888	Statistical analysis	Surface_Nanofriction_Parameters.xlsx	figshare	978888	http://dx.doi.org/10.6084/m9.figshare.978888
Nephila clavipes minor trace	Sample preparation	Multimode atomic force microscopy imaging analyses	Atomic force microscopy	AFM334	Surface Nanofriction Parameters.zip	Surface_Nanofriction_Parameters.xlsx	figshare	978888	http://dx.doi.org/10.6084/m9.figshare.978888	Statistical analysis	Surface_Nanofriction_Parameters.xlsx	figshare	978888	http://dx.doi.org/10.6084/m9.figshare.978888
Nephila clavipes retrace	Sample preparation	Multimode atomic force microscopy imaging analyses	Atomic force microscopy	AFM335	Surface Nanofriction Parameters.zip	Surface_Nanofriction_Parameters.xlsx	figshare	978888	http://dx.doi.org/10.6084/m9.figshare.978888	Statistical analysis	Surface_Nanofriction_Parameters.xlsx	figshare	978888	http://dx.doi.org/10.6084/m9.figshare.978888
Nephila clavipes trace	Sample preparation	Multimode atomic force microscopy imaging analyses	Atomic force microscopy	AFM336	Surface Nanofriction Parameters.zip	Surface_Nanofriction_Parameters.xlsx	figshare	978888	http://dx.doi.org/10.6084/m9.figshare.978888	Statistical analysis	Surface_Nanofriction_Parameters.xlsx	figshare	978888	http://dx.doi.org/10.6084/m9.figshare.978888
Nephilengys cruentata retrace	Sample preparation	Multimode atomic force microscopy imaging analyses	Atomic force microscopy	AFM337	Surface Nanofriction Parameters.zip	Surface_Nanofriction_Parameters.xlsx	figshare	978888	http://dx.doi.org/10.6084/m9.figshare.978888	Statistical analysis	Surface_Nanofriction_Parameters.xlsx	figshare	978888	http://dx.doi.org/10.6084/m9.figshare.978888
Nephilengys cruentata trace	Sample preparation	Multimode atomic force microscopy imaging analyses	Atomic force microscopy	AFM338	Surface Nanofriction Parameters.zip	Surface_Nanofriction_Parameters.xlsx	figshare	978888	http://dx.doi.org/10.6084/m9.figshare.978888	Statistical analysis	Surface_Nanofriction_Parameters.xlsx	figshare	978888	http://dx.doi.org/10.6084/m9.figshare.978888
Nephilengys cruentata2 retrace	Sample preparation	Multimode atomic force microscopy imaging analyses	Atomic force microscopy	AFM339	Surface Nanofriction Parameters.zip	Surface_Nanofriction_Parameters.xlsx	figshare	978888	http://dx.doi.org/10.6084/m9.figshare.978888	Statistical analysis	Surface_Nanofriction_Parameters.xlsx	figshare	978888	http://dx.doi.org/10.6084/m9.figshare.978888
Nephilengys cruentata2 trace	Sample preparation	Multimode atomic force microscopy imaging analyses	Atomic force microscopy	AFM340	Surface Nanofriction Parameters.zip	Surface_Nanofriction_Parameters.xlsx	figshare	978888	http://dx.doi.org/10.6084/m9.figshare.978888	Statistical analysis	Surface_Nanofriction_Parameters.xlsx	figshare	978888	http://dx.doi.org/10.6084/m9.figshare.978888
Parawixia bistriata retrace	Sample preparation	Multimode atomic force microscopy imaging analyses	Atomic force microscopy	AFM341	Surface Nanofriction Parameters.zip	Surface_Nanofriction_Parameters.xlsx	figshare	978888	http://dx.doi.org/10.6084/m9.figshare.978888	Statistical analysis	Surface_Nanofriction_Parameters.xlsx	figshare	978888	http://dx.doi.org/10.6084/m9.figshare.978888
Parawixia bistriata trace	Sample preparation	Multimode atomic force microscopy imaging analyses	Atomic force microscopy	AFM342	Surface Nanofriction Parameters.zip	Surface_Nanofriction_Parameters.xlsx	figshare	978888	http://dx.doi.org/10.6084/m9.figshare.978888	Statistical analysis	Surface_Nanofriction_Parameters.xlsx	figshare	978888	http://dx.doi.org/10.6084/m9.figshare.978888
#Surface_Nanopotential_Parameters
Aglaoctenus lagotis-1	Sample preparation	Multimode atomic force microscopy imaging analyses	Atomic force microscopy	AFM343	Surface Nanopotential Parameters.zip	Surface_Nanopotential_Parameters.xlsx	figshare	978888	http://dx.doi.org/10.6084/m9.figshare.978888	Statistical analysis	Surface_Nanopotential_Parameters.xlsx	figshare	978888	http://dx.doi.org/10.6084/m9.figshare.978888
Aglaoctenus lagotis-2	Sample preparation	Multimode atomic force microscopy imaging analyses	Atomic force microscopy	AFM344	Surface Nanopotential Parameters.zip	Surface_Nanopotential_Parameters.xlsx	figshare	978888	http://dx.doi.org/10.6084/m9.figshare.978888	Statistical analysis	Surface_Nanopotential_Parameters.xlsx	figshare	978888	http://dx.doi.org/10.6084/m9.figshare.978888
Aglaoctenus lagotis-3	Sample preparation	Multimode atomic force microscopy imaging analyses	Atomic force microscopy	AFM345	Surface Nanopotential Parameters.zip	Surface_Nanopotential_Parameters.xlsx	figshare	978888	http://dx.doi.org/10.6084/m9.figshare.978888	Statistical analysis	Surface_Nanopotential_Parameters.xlsx	figshare	978888	http://dx.doi.org/10.6084/m9.figshare.978888
Aglaoctenus lagotis-4	Sample preparation	Multimode atomic force microscopy imaging analyses	Atomic force microscopy	AFM346	Surface Nanopotential Parameters.zip	Surface_Nanopotential_Parameters.xlsx	figshare	978888	http://dx.doi.org/10.6084/m9.figshare.978888	Statistical analysis	Surface_Nanopotential_Parameters.xlsx	figshare	978888	http://dx.doi.org/10.6084/m9.figshare.978888
Aglaoctenus lagotis-5	Sample preparation	Multimode atomic force microscopy imaging analyses	Atomic force microscopy	AFM347	Surface Nanopotential Parameters.zip	Surface_Nanopotential_Parameters.xlsx	figshare	978888	http://dx.doi.org/10.6084/m9.figshare.978888	Statistical analysis	Surface_Nanopotential_Parameters.xlsx	figshare	978888	http://dx.doi.org/10.6084/m9.figshare.978888
Aglaoctenus lagotis-6	Sample preparation	Multimode atomic force microscopy imaging analyses	Atomic force microscopy	AFM348	Surface Nanopotential Parameters.zip	Surface_Nanopotential_Parameters.xlsx	figshare	978888	http://dx.doi.org/10.6084/m9.figshare.978888	Statistical analysis	Surface_Nanopotential_Parameters.xlsx	figshare	978888	http://dx.doi.org/10.6084/m9.figshare.978888
Aglaoctenus lagotis-7	Sample preparation	Multimode atomic force microscopy imaging analyses	Atomic force microscopy	AFM349	Surface Nanopotential Parameters.zip	Surface_Nanopotential_Parameters.xlsx	figshare	978888	http://dx.doi.org/10.6084/m9.figshare.978888	Statistical analysis	Surface_Nanopotential_Parameters.xlsx	figshare	978888	http://dx.doi.org/10.6084/m9.figshare.978888
Aglaoctenus lagotis-8	Sample preparation	Multimode atomic force microscopy imaging analyses	Atomic force microscopy	AFM350	Surface Nanopotential Parameters.zip	Surface_Nanopotential_Parameters.xlsx	figshare	978888	http://dx.doi.org/10.6084/m9.figshare.978888	Statistical analysis	Surface_Nanopotential_Parameters.xlsx	figshare	978888	http://dx.doi.org/10.6084/m9.figshare.978888
Aglaoctenus lagotis-9	Sample preparation	Multimode atomic force microscopy imaging analyses	Atomic force microscopy	AFM351	Surface Nanopotential Parameters.zip	Surface_Nanopotential_Parameters.xlsx	figshare	978888	http://dx.doi.org/10.6084/m9.figshare.978888	Statistical analysis	Surface_Nanopotential_Parameters.xlsx	figshare	978888	http://dx.doi.org/10.6084/m9.figshare.978888
Aglaoctenus lagotis-10	Sample preparation	Multimode atomic force microscopy imaging analyses	Atomic force microscopy	AFM352	Surface Nanopotential Parameters.zip	Surface_Nanopotential_Parameters.xlsx	figshare	978888	http://dx.doi.org/10.6084/m9.figshare.978888	Statistical analysis	Surface_Nanopotential_Parameters.xlsx	figshare	978888	http://dx.doi.org/10.6084/m9.figshare.978888
Argiope argentata-1	Sample preparation	Multimode atomic force microscopy imaging analyses	Atomic force microscopy	AFM353	Surface Nanopotential Parameters.zip	Surface_Nanopotential_Parameters.xlsx	figshare	978888	http://dx.doi.org/10.6084/m9.figshare.978888	Statistical analysis	Surface_Nanopotential_Parameters.xlsx	figshare	978888	http://dx.doi.org/10.6084/m9.figshare.978888
Argiope argentata-2	Sample preparation	Multimode atomic force microscopy imaging analyses	Atomic force microscopy	AFM354	Surface Nanopotential Parameters.zip	Surface_Nanopotential_Parameters.xlsx	figshare	978888	http://dx.doi.org/10.6084/m9.figshare.978888	Statistical analysis	Surface_Nanopotential_Parameters.xlsx	figshare	978888	http://dx.doi.org/10.6084/m9.figshare.978888
Argiope argentata-3	Sample preparation	Multimode atomic force microscopy imaging analyses	Atomic force microscopy	AFM355	Surface Nanopotential Parameters.zip	Surface_Nanopotential_Parameters.xlsx	figshare	978888	http://dx.doi.org/10.6084/m9.figshare.978888	Statistical analysis	Surface_Nanopotential_Parameters.xlsx	figshare	978888	http://dx.doi.org/10.6084/m9.figshare.978888
Argiope argentata-4	Sample preparation	Multimode atomic force microscopy imaging analyses	Atomic force microscopy	AFM356	Surface Nanopotential Parameters.zip	Surface_Nanopotential_Parameters.xlsx	figshare	978888	http://dx.doi.org/10.6084/m9.figshare.978888	Statistical analysis	Surface_Nanopotential_Parameters.xlsx	figshare	978888	http://dx.doi.org/10.6084/m9.figshare.978888
Argiope argentata-5	Sample preparation	Multimode atomic force microscopy imaging analyses	Atomic force microscopy	AFM357	Surface Nanopotential Parameters.zip	Surface_Nanopotential_Parameters.xlsx	figshare	978888	http://dx.doi.org/10.6084/m9.figshare.978888	Statistical analysis	Surface_Nanopotential_Parameters.xlsx	figshare	978888	http://dx.doi.org/10.6084/m9.figshare.978888
Argiope argentata-6	Sample preparation	Multimode atomic force microscopy imaging analyses	Atomic force microscopy	AFM358	Surface Nanopotential Parameters.zip	Surface_Nanopotential_Parameters.xlsx	figshare	978888	http://dx.doi.org/10.6084/m9.figshare.978888	Statistical analysis	Surface_Nanopotential_Parameters.xlsx	figshare	978888	http://dx.doi.org/10.6084/m9.figshare.978888
Argiope argentata-7	Sample preparation	Multimode atomic force microscopy imaging analyses	Atomic force microscopy	AFM359	Surface Nanopotential Parameters.zip	Surface_Nanopotential_Parameters.xlsx	figshare	978888	http://dx.doi.org/10.6084/m9.figshare.978888	Statistical analysis	Surface_Nanopotential_Parameters.xlsx	figshare	978888	http://dx.doi.org/10.6084/m9.figshare.978888
Argiope argentata-8	Sample preparation	Multimode atomic force microscopy imaging analyses	Atomic force microscopy	AFM360	Surface Nanopotential Parameters.zip	Surface_Nanopotential_Parameters.xlsx	figshare	978888	http://dx.doi.org/10.6084/m9.figshare.978888	Statistical analysis	Surface_Nanopotential_Parameters.xlsx	figshare	978888	http://dx.doi.org/10.6084/m9.figshare.978888
Argiope argentata-9	Sample preparation	Multimode atomic force microscopy imaging analyses	Atomic force microscopy	AFM361	Surface Nanopotential Parameters.zip	Surface_Nanopotential_Parameters.xlsx	figshare	978888	http://dx.doi.org/10.6084/m9.figshare.978888	Statistical analysis	Surface_Nanopotential_Parameters.xlsx	figshare	978888	http://dx.doi.org/10.6084/m9.figshare.978888
Argiope argentata-10	Sample preparation	Multimode atomic force microscopy imaging analyses	Atomic force microscopy	AFM362	Surface Nanopotential Parameters.zip	Surface_Nanopotential_Parameters.xlsx	figshare	978888	http://dx.doi.org/10.6084/m9.figshare.978888	Statistical analysis	Surface_Nanopotential_Parameters.xlsx	figshare	978888	http://dx.doi.org/10.6084/m9.figshare.978888
Argiope lobata-1	Sample preparation	Multimode atomic force microscopy imaging analyses	Atomic force microscopy	AFM363	Surface Nanopotential Parameters.zip	Surface_Nanopotential_Parameters.xlsx	figshare	978888	http://dx.doi.org/10.6084/m9.figshare.978888	Statistical analysis	Surface_Nanopotential_Parameters.xlsx	figshare	978888	http://dx.doi.org/10.6084/m9.figshare.978888
Argiope lobata-2	Sample preparation	Multimode atomic force microscopy imaging analyses	Atomic force microscopy	AFM364	Surface Nanopotential Parameters.zip	Surface_Nanopotential_Parameters.xlsx	figshare	978888	http://dx.doi.org/10.6084/m9.figshare.978888	Statistical analysis	Surface_Nanopotential_Parameters.xlsx	figshare	978888	http://dx.doi.org/10.6084/m9.figshare.978888
Argiope lobata-3	Sample preparation	Multimode atomic force microscopy imaging analyses	Atomic force microscopy	AFM365	Surface Nanopotential Parameters.zip	Surface_Nanopotential_Parameters.xlsx	figshare	978888	http://dx.doi.org/10.6084/m9.figshare.978888	Statistical analysis	Surface_Nanopotential_Parameters.xlsx	figshare	978888	http://dx.doi.org/10.6084/m9.figshare.978888
Argiope lobata-4	Sample preparation	Multimode atomic force microscopy imaging analyses	Atomic force microscopy	AFM366	Surface Nanopotential Parameters.zip	Surface_Nanopotential_Parameters.xlsx	figshare	978888	http://dx.doi.org/10.6084/m9.figshare.978888	Statistical analysis	Surface_Nanopotential_Parameters.xlsx	figshare	978888	http://dx.doi.org/10.6084/m9.figshare.978888
Argiope lobata-5	Sample preparation	Multimode atomic force microscopy imaging analyses	Atomic force microscopy	AFM367	Surface Nanopotential Parameters.zip	Surface_Nanopotential_Parameters.xlsx	figshare	978888	http://dx.doi.org/10.6084/m9.figshare.978888	Statistical analysis	Surface_Nanopotential_Parameters.xlsx	figshare	978888	http://dx.doi.org/10.6084/m9.figshare.978888
Argiope lobata-6	Sample preparation	Multimode atomic force microscopy imaging analyses	Atomic force microscopy	AFM368	Surface Nanopotential Parameters.zip	Surface_Nanopotential_Parameters.xlsx	figshare	978888	http://dx.doi.org/10.6084/m9.figshare.978888	Statistical analysis	Surface_Nanopotential_Parameters.xlsx	figshare	978888	http://dx.doi.org/10.6084/m9.figshare.978888
Argiope lobata-7	Sample preparation	Multimode atomic force microscopy imaging analyses	Atomic force microscopy	AFM369	Surface Nanopotential Parameters.zip	Surface_Nanopotential_Parameters.xlsx	figshare	978888	http://dx.doi.org/10.6084/m9.figshare.978888	Statistical analysis	Surface_Nanopotential_Parameters.xlsx	figshare	978888	http://dx.doi.org/10.6084/m9.figshare.978888
Argiope lobata-8	Sample preparation	Multimode atomic force microscopy imaging analyses	Atomic force microscopy	AFM370	Surface Nanopotential Parameters.zip	Surface_Nanopotential_Parameters.xlsx	figshare	978888	http://dx.doi.org/10.6084/m9.figshare.978888	Statistical analysis	Surface_Nanopotential_Parameters.xlsx	figshare	978888	http://dx.doi.org/10.6084/m9.figshare.978888
Argiope lobata-9	Sample preparation	Multimode atomic force microscopy imaging analyses	Atomic force microscopy	AFM371	Surface Nanopotential Parameters.zip	Surface_Nanopotential_Parameters.xlsx	figshare	978888	http://dx.doi.org/10.6084/m9.figshare.978888	Statistical analysis	Surface_Nanopotential_Parameters.xlsx	figshare	978888	http://dx.doi.org/10.6084/m9.figshare.978888
Argiope lobata-10	Sample preparation	Multimode atomic force microscopy imaging analyses	Atomic force microscopy	AFM372	Surface Nanopotential Parameters.zip	Surface_Nanopotential_Parameters.xlsx	figshare	978888	http://dx.doi.org/10.6084/m9.figshare.978888	Statistical analysis	Surface_Nanopotential_Parameters.xlsx	figshare	978888	http://dx.doi.org/10.6084/m9.figshare.978888
Avicularia juruensis-1	Sample preparation	Multimode atomic force microscopy imaging analyses	Atomic force microscopy	AFM373	Surface Nanopotential Parameters.zip	Surface_Nanopotential_Parameters.xlsx	figshare	978888	http://dx.doi.org/10.6084/m9.figshare.978888	Statistical analysis	Surface_Nanopotential_Parameters.xlsx	figshare	978888	http://dx.doi.org/10.6084/m9.figshare.978888
Avicularia juruensis-2	Sample preparation	Multimode atomic force microscopy imaging analyses	Atomic force microscopy	AFM374	Surface Nanopotential Parameters.zip	Surface_Nanopotential_Parameters.xlsx	figshare	978888	http://dx.doi.org/10.6084/m9.figshare.978888	Statistical analysis	Surface_Nanopotential_Parameters.xlsx	figshare	978888	http://dx.doi.org/10.6084/m9.figshare.978888
Avicularia juruensis-3	Sample preparation	Multimode atomic force microscopy imaging analyses	Atomic force microscopy	AFM375	Surface Nanopotential Parameters.zip	Surface_Nanopotential_Parameters.xlsx	figshare	978888	http://dx.doi.org/10.6084/m9.figshare.978888	Statistical analysis	Surface_Nanopotential_Parameters.xlsx	figshare	978888	http://dx.doi.org/10.6084/m9.figshare.978888
Avicularia juruensis-4	Sample preparation	Multimode atomic force microscopy imaging analyses	Atomic force microscopy	AFM376	Surface Nanopotential Parameters.zip	Surface_Nanopotential_Parameters.xlsx	figshare	978888	http://dx.doi.org/10.6084/m9.figshare.978888	Statistical analysis	Surface_Nanopotential_Parameters.xlsx	figshare	978888	http://dx.doi.org/10.6084/m9.figshare.978888
Avicularia juruensis-5	Sample preparation	Multimode atomic force microscopy imaging analyses	Atomic force microscopy	AFM377	Surface Nanopotential Parameters.zip	Surface_Nanopotential_Parameters.xlsx	figshare	978888	http://dx.doi.org/10.6084/m9.figshare.978888	Statistical analysis	Surface_Nanopotential_Parameters.xlsx	figshare	978888	http://dx.doi.org/10.6084/m9.figshare.978888
Avicularia juruensis-6	Sample preparation	Multimode atomic force microscopy imaging analyses	Atomic force microscopy	AFM378	Surface Nanopotential Parameters.zip	Surface_Nanopotential_Parameters.xlsx	figshare	978888	http://dx.doi.org/10.6084/m9.figshare.978888	Statistical analysis	Surface_Nanopotential_Parameters.xlsx	figshare	978888	http://dx.doi.org/10.6084/m9.figshare.978888
Avicularia juruensis-7	Sample preparation	Multimode atomic force microscopy imaging analyses	Atomic force microscopy	AFM379	Surface Nanopotential Parameters.zip	Surface_Nanopotential_Parameters.xlsx	figshare	978888	http://dx.doi.org/10.6084/m9.figshare.978888	Statistical analysis	Surface_Nanopotential_Parameters.xlsx	figshare	978888	http://dx.doi.org/10.6084/m9.figshare.978888
Avicularia juruensis-8	Sample preparation	Multimode atomic force microscopy imaging analyses	Atomic force microscopy	AFM380	Surface Nanopotential Parameters.zip	Surface_Nanopotential_Parameters.xlsx	figshare	978888	http://dx.doi.org/10.6084/m9.figshare.978888	Statistical analysis	Surface_Nanopotential_Parameters.xlsx	figshare	978888	http://dx.doi.org/10.6084/m9.figshare.978888
Avicularia juruensis-9	Sample preparation	Multimode atomic force microscopy imaging analyses	Atomic force microscopy	AFM381	Surface Nanopotential Parameters.zip	Surface_Nanopotential_Parameters.xlsx	figshare	978888	http://dx.doi.org/10.6084/m9.figshare.978888	Statistical analysis	Surface_Nanopotential_Parameters.xlsx	figshare	978888	http://dx.doi.org/10.6084/m9.figshare.978888
Avicularia juruensis-10	Sample preparation	Multimode atomic force microscopy imaging analyses	Atomic force microscopy	AFM382	Surface Nanopotential Parameters.zip	Surface_Nanopotential_Parameters.xlsx	figshare	978888	http://dx.doi.org/10.6084/m9.figshare.978888	Statistical analysis	Surface_Nanopotential_Parameters.xlsx	figshare	978888	http://dx.doi.org/10.6084/m9.figshare.978888
Avicularia sp-1	Sample preparation	Multimode atomic force microscopy imaging analyses	Atomic force microscopy	AFM383	Surface Nanopotential Parameters.zip	Surface_Nanopotential_Parameters.xlsx	figshare	978888	http://dx.doi.org/10.6084/m9.figshare.978888	Statistical analysis	Surface_Nanopotential_Parameters.xlsx	figshare	978888	http://dx.doi.org/10.6084/m9.figshare.978888
Avicularia sp-2	Sample preparation	Multimode atomic force microscopy imaging analyses	Atomic force microscopy	AFM384	Surface Nanopotential Parameters.zip	Surface_Nanopotential_Parameters.xlsx	figshare	978888	http://dx.doi.org/10.6084/m9.figshare.978888	Statistical analysis	Surface_Nanopotential_Parameters.xlsx	figshare	978888	http://dx.doi.org/10.6084/m9.figshare.978888
Avicularia sp-3	Sample preparation	Multimode atomic force microscopy imaging analyses	Atomic force microscopy	AFM385	Surface Nanopotential Parameters.zip	Surface_Nanopotential_Parameters.xlsx	figshare	978888	http://dx.doi.org/10.6084/m9.figshare.978888	Statistical analysis	Surface_Nanopotential_Parameters.xlsx	figshare	978888	http://dx.doi.org/10.6084/m9.figshare.978888
Avicularia sp-4	Sample preparation	Multimode atomic force microscopy imaging analyses	Atomic force microscopy	AFM386	Surface Nanopotential Parameters.zip	Surface_Nanopotential_Parameters.xlsx	figshare	978888	http://dx.doi.org/10.6084/m9.figshare.978888	Statistical analysis	Surface_Nanopotential_Parameters.xlsx	figshare	978888	http://dx.doi.org/10.6084/m9.figshare.978888
Avicularia sp-5	Sample preparation	Multimode atomic force microscopy imaging analyses	Atomic force microscopy	AFM387	Surface Nanopotential Parameters.zip	Surface_Nanopotential_Parameters.xlsx	figshare	978888	http://dx.doi.org/10.6084/m9.figshare.978888	Statistical analysis	Surface_Nanopotential_Parameters.xlsx	figshare	978888	http://dx.doi.org/10.6084/m9.figshare.978888
Avicularia sp-6	Sample preparation	Multimode atomic force microscopy imaging analyses	Atomic force microscopy	AFM388	Surface Nanopotential Parameters.zip	Surface_Nanopotential_Parameters.xlsx	figshare	978888	http://dx.doi.org/10.6084/m9.figshare.978888	Statistical analysis	Surface_Nanopotential_Parameters.xlsx	figshare	978888	http://dx.doi.org/10.6084/m9.figshare.978888
Avicularia sp-7	Sample preparation	Multimode atomic force microscopy imaging analyses	Atomic force microscopy	AFM389	Surface Nanopotential Parameters.zip	Surface_Nanopotential_Parameters.xlsx	figshare	978888	http://dx.doi.org/10.6084/m9.figshare.978888	Statistical analysis	Surface_Nanopotential_Parameters.xlsx	figshare	978888	http://dx.doi.org/10.6084/m9.figshare.978888
Avicularia sp-8	Sample preparation	Multimode atomic force microscopy imaging analyses	Atomic force microscopy	AFM390	Surface Nanopotential Parameters.zip	Surface_Nanopotential_Parameters.xlsx	figshare	978888	http://dx.doi.org/10.6084/m9.figshare.978888	Statistical analysis	Surface_Nanopotential_Parameters.xlsx	figshare	978888	http://dx.doi.org/10.6084/m9.figshare.978888
Avicularia sp-9	Sample preparation	Multimode atomic force microscopy imaging analyses	Atomic force microscopy	AFM391	Surface Nanopotential Parameters.zip	Surface_Nanopotential_Parameters.xlsx	figshare	978888	http://dx.doi.org/10.6084/m9.figshare.978888	Statistical analysis	Surface_Nanopotential_Parameters.xlsx	figshare	978888	http://dx.doi.org/10.6084/m9.figshare.978888
Avicularia sp-10	Sample preparation	Multimode atomic force microscopy imaging analyses	Atomic force microscopy	AFM392	Surface Nanopotential Parameters.zip	Surface_Nanopotential_Parameters.xlsx	figshare	978888	http://dx.doi.org/10.6084/m9.figshare.978888	Statistical analysis	Surface_Nanopotential_Parameters.xlsx	figshare	978888	http://dx.doi.org/10.6084/m9.figshare.978888
Gasteracantha cancriformis-1	Sample preparation	Multimode atomic force microscopy imaging analyses	Atomic force microscopy	AFM393	Surface Nanopotential Parameters.zip	Surface_Nanopotential_Parameters.xlsx	figshare	978888	http://dx.doi.org/10.6084/m9.figshare.978888	Statistical analysis	Surface_Nanopotential_Parameters.xlsx	figshare	978888	http://dx.doi.org/10.6084/m9.figshare.978888
Gasteracantha cancriformis-2	Sample preparation	Multimode atomic force microscopy imaging analyses	Atomic force microscopy	AFM394	Surface Nanopotential Parameters.zip	Surface_Nanopotential_Parameters.xlsx	figshare	978888	http://dx.doi.org/10.6084/m9.figshare.978888	Statistical analysis	Surface_Nanopotential_Parameters.xlsx	figshare	978888	http://dx.doi.org/10.6084/m9.figshare.978888
Gasteracantha cancriformis-3	Sample preparation	Multimode atomic force microscopy imaging analyses	Atomic force microscopy	AFM395	Surface Nanopotential Parameters.zip	Surface_Nanopotential_Parameters.xlsx	figshare	978888	http://dx.doi.org/10.6084/m9.figshare.978888	Statistical analysis	Surface_Nanopotential_Parameters.xlsx	figshare	978888	http://dx.doi.org/10.6084/m9.figshare.978888
Gasteracantha cancriformis-4	Sample preparation	Multimode atomic force microscopy imaging analyses	Atomic force microscopy	AFM396	Surface Nanopotential Parameters.zip	Surface_Nanopotential_Parameters.xlsx	figshare	978888	http://dx.doi.org/10.6084/m9.figshare.978888	Statistical analysis	Surface_Nanopotential_Parameters.xlsx	figshare	978888	http://dx.doi.org/10.6084/m9.figshare.978888
Gasteracantha cancriformis-5	Sample preparation	Multimode atomic force microscopy imaging analyses	Atomic force microscopy	AFM397	Surface Nanopotential Parameters.zip	Surface_Nanopotential_Parameters.xlsx	figshare	978888	http://dx.doi.org/10.6084/m9.figshare.978888	Statistical analysis	Surface_Nanopotential_Parameters.xlsx	figshare	978888	http://dx.doi.org/10.6084/m9.figshare.978888
Gasteracantha cancriformis-6	Sample preparation	Multimode atomic force microscopy imaging analyses	Atomic force microscopy	AFM398	Surface Nanopotential Parameters.zip	Surface_Nanopotential_Parameters.xlsx	figshare	978888	http://dx.doi.org/10.6084/m9.figshare.978888	Statistical analysis	Surface_Nanopotential_Parameters.xlsx	figshare	978888	http://dx.doi.org/10.6084/m9.figshare.978888
Gasteracantha cancriformis-7	Sample preparation	Multimode atomic force microscopy imaging analyses	Atomic force microscopy	AFM399	Surface Nanopotential Parameters.zip	Surface_Nanopotential_Parameters.xlsx	figshare	978888	http://dx.doi.org/10.6084/m9.figshare.978888	Statistical analysis	Surface_Nanopotential_Parameters.xlsx	figshare	978888	http://dx.doi.org/10.6084/m9.figshare.978888
Gasteracantha cancriformis-8	Sample preparation	Multimode atomic force microscopy imaging analyses	Atomic force microscopy	AFM400	Surface Nanopotential Parameters.zip	Surface_Nanopotential_Parameters.xlsx	figshare	978888	http://dx.doi.org/10.6084/m9.figshare.978888	Statistical analysis	Surface_Nanopotential_Parameters.xlsx	figshare	978888	http://dx.doi.org/10.6084/m9.figshare.978888
Gasteracantha cancriformis-9	Sample preparation	Multimode atomic force microscopy imaging analyses	Atomic force microscopy	AFM401	Surface Nanopotential Parameters.zip	Surface_Nanopotential_Parameters.xlsx	figshare	978888	http://dx.doi.org/10.6084/m9.figshare.978888	Statistical analysis	Surface_Nanopotential_Parameters.xlsx	figshare	978888	http://dx.doi.org/10.6084/m9.figshare.978888
Gasteracantha cancriformis-10	Sample preparation	Multimode atomic force microscopy imaging analyses	Atomic force microscopy	AFM402	Surface Nanopotential Parameters.zip	Surface_Nanopotential_Parameters.xlsx	figshare	978888	http://dx.doi.org/10.6084/m9.figshare.978888	Statistical analysis	Surface_Nanopotential_Parameters.xlsx	figshare	978888	http://dx.doi.org/10.6084/m9.figshare.978888
Nephila clavipes-1	Sample preparation	Multimode atomic force microscopy imaging analyses	Atomic force microscopy	AFM403	Surface Nanopotential Parameters.zip	Surface_Nanopotential_Parameters.xlsx	figshare	978888	http://dx.doi.org/10.6084/m9.figshare.978888	Statistical analysis	Surface_Nanopotential_Parameters.xlsx	figshare	978888	http://dx.doi.org/10.6084/m9.figshare.978888
Nephila clavipes-2	Sample preparation	Multimode atomic force microscopy imaging analyses	Atomic force microscopy	AFM404	Surface Nanopotential Parameters.zip	Surface_Nanopotential_Parameters.xlsx	figshare	978888	http://dx.doi.org/10.6084/m9.figshare.978888	Statistical analysis	Surface_Nanopotential_Parameters.xlsx	figshare	978888	http://dx.doi.org/10.6084/m9.figshare.978888
Nephila clavipes-3	Sample preparation	Multimode atomic force microscopy imaging analyses	Atomic force microscopy	AFM405	Surface Nanopotential Parameters.zip	Surface_Nanopotential_Parameters.xlsx	figshare	978888	http://dx.doi.org/10.6084/m9.figshare.978888	Statistical analysis	Surface_Nanopotential_Parameters.xlsx	figshare	978888	http://dx.doi.org/10.6084/m9.figshare.978888
Nephila clavipes-4	Sample preparation	Multimode atomic force microscopy imaging analyses	Atomic force microscopy	AFM406	Surface Nanopotential Parameters.zip	Surface_Nanopotential_Parameters.xlsx	figshare	978888	http://dx.doi.org/10.6084/m9.figshare.978888	Statistical analysis	Surface_Nanopotential_Parameters.xlsx	figshare	978888	http://dx.doi.org/10.6084/m9.figshare.978888
Nephila clavipes-5	Sample preparation	Multimode atomic force microscopy imaging analyses	Atomic force microscopy	AFM407	Surface Nanopotential Parameters.zip	Surface_Nanopotential_Parameters.xlsx	figshare	978888	http://dx.doi.org/10.6084/m9.figshare.978888	Statistical analysis	Surface_Nanopotential_Parameters.xlsx	figshare	978888	http://dx.doi.org/10.6084/m9.figshare.978888
Nephila clavipes-6	Sample preparation	Multimode atomic force microscopy imaging analyses	Atomic force microscopy	AFM408	Surface Nanopotential Parameters.zip	Surface_Nanopotential_Parameters.xlsx	figshare	978888	http://dx.doi.org/10.6084/m9.figshare.978888	Statistical analysis	Surface_Nanopotential_Parameters.xlsx	figshare	978888	http://dx.doi.org/10.6084/m9.figshare.978888
Nephila clavipes-7	Sample preparation	Multimode atomic force microscopy imaging analyses	Atomic force microscopy	AFM409	Surface Nanopotential Parameters.zip	Surface_Nanopotential_Parameters.xlsx	figshare	978888	http://dx.doi.org/10.6084/m9.figshare.978888	Statistical analysis	Surface_Nanopotential_Parameters.xlsx	figshare	978888	http://dx.doi.org/10.6084/m9.figshare.978888
Nephila clavipes-8	Sample preparation	Multimode atomic force microscopy imaging analyses	Atomic force microscopy	AFM410	Surface Nanopotential Parameters.zip	Surface_Nanopotential_Parameters.xlsx	figshare	978888	http://dx.doi.org/10.6084/m9.figshare.978888	Statistical analysis	Surface_Nanopotential_Parameters.xlsx	figshare	978888	http://dx.doi.org/10.6084/m9.figshare.978888
Nephila clavipes-9	Sample preparation	Multimode atomic force microscopy imaging analyses	Atomic force microscopy	AFM411	Surface Nanopotential Parameters.zip	Surface_Nanopotential_Parameters.xlsx	figshare	978888	http://dx.doi.org/10.6084/m9.figshare.978888	Statistical analysis	Surface_Nanopotential_Parameters.xlsx	figshare	978888	http://dx.doi.org/10.6084/m9.figshare.978888
Nephila clavipes-10	Sample preparation	Multimode atomic force microscopy imaging analyses	Atomic force microscopy	AFM412	Surface Nanopotential Parameters.zip	Surface_Nanopotential_Parameters.xlsx	figshare	978888	http://dx.doi.org/10.6084/m9.figshare.978888	Statistical analysis	Surface_Nanopotential_Parameters.xlsx	figshare	978888	http://dx.doi.org/10.6084/m9.figshare.978888
Nephilengys cruentata-1	Sample preparation	Multimode atomic force microscopy imaging analyses	Atomic force microscopy	AFM413	Surface Nanopotential Parameters.zip	Surface_Nanopotential_Parameters.xlsx	figshare	978888	http://dx.doi.org/10.6084/m9.figshare.978888	Statistical analysis	Surface_Nanopotential_Parameters.xlsx	figshare	978888	http://dx.doi.org/10.6084/m9.figshare.978888
Nephilengys cruentata-2	Sample preparation	Multimode atomic force microscopy imaging analyses	Atomic force microscopy	AFM414	Surface Nanopotential Parameters.zip	Surface_Nanopotential_Parameters.xlsx	figshare	978888	http://dx.doi.org/10.6084/m9.figshare.978888	Statistical analysis	Surface_Nanopotential_Parameters.xlsx	figshare	978888	http://dx.doi.org/10.6084/m9.figshare.978888
Nephilengys cruentata-3	Sample preparation	Multimode atomic force microscopy imaging analyses	Atomic force microscopy	AFM415	Surface Nanopotential Parameters.zip	Surface_Nanopotential_Parameters.xlsx	figshare	978888	http://dx.doi.org/10.6084/m9.figshare.978888	Statistical analysis	Surface_Nanopotential_Parameters.xlsx	figshare	978888	http://dx.doi.org/10.6084/m9.figshare.978888
Nephilengys cruentata-4	Sample preparation	Multimode atomic force microscopy imaging analyses	Atomic force microscopy	AFM416	Surface Nanopotential Parameters.zip	Surface_Nanopotential_Parameters.xlsx	figshare	978888	http://dx.doi.org/10.6084/m9.figshare.978888	Statistical analysis	Surface_Nanopotential_Parameters.xlsx	figshare	978888	http://dx.doi.org/10.6084/m9.figshare.978888
Nephilengys cruentata-5	Sample preparation	Multimode atomic force microscopy imaging analyses	Atomic force microscopy	AFM417	Surface Nanopotential Parameters.zip	Surface_Nanopotential_Parameters.xlsx	figshare	978888	http://dx.doi.org/10.6084/m9.figshare.978888	Statistical analysis	Surface_Nanopotential_Parameters.xlsx	figshare	978888	http://dx.doi.org/10.6084/m9.figshare.978888
Nephilengys cruentata-6	Sample preparation	Multimode atomic force microscopy imaging analyses	Atomic force microscopy	AFM418	Surface Nanopotential Parameters.zip	Surface_Nanopotential_Parameters.xlsx	figshare	978888	http://dx.doi.org/10.6084/m9.figshare.978888	Statistical analysis	Surface_Nanopotential_Parameters.xlsx	figshare	978888	http://dx.doi.org/10.6084/m9.figshare.978888
Nephilengys cruentata-7	Sample preparation	Multimode atomic force microscopy imaging analyses	Atomic force microscopy	AFM419	Surface Nanopotential Parameters.zip	Surface_Nanopotential_Parameters.xlsx	figshare	978888	http://dx.doi.org/10.6084/m9.figshare.978888	Statistical analysis	Surface_Nanopotential_Parameters.xlsx	figshare	978888	http://dx.doi.org/10.6084/m9.figshare.978888
Nephilengys cruentata-8	Sample preparation	Multimode atomic force microscopy imaging analyses	Atomic force microscopy	AFM420	Surface Nanopotential Parameters.zip	Surface_Nanopotential_Parameters.xlsx	figshare	978888	http://dx.doi.org/10.6084/m9.figshare.978888	Statistical analysis	Surface_Nanopotential_Parameters.xlsx	figshare	978888	http://dx.doi.org/10.6084/m9.figshare.978888
Nephilengys cruentata-9	Sample preparation	Multimode atomic force microscopy imaging analyses	Atomic force microscopy	AFM421	Surface Nanopotential Parameters.zip	Surface_Nanopotential_Parameters.xlsx	figshare	978888	http://dx.doi.org/10.6084/m9.figshare.978888	Statistical analysis	Surface_Nanopotential_Parameters.xlsx	figshare	978888	http://dx.doi.org/10.6084/m9.figshare.978888
Nephilengys cruentata-10	Sample preparation	Multimode atomic force microscopy imaging analyses	Atomic force microscopy	AFM422	Surface Nanopotential Parameters.zip	Surface_Nanopotential_Parameters.xlsx	figshare	978888	http://dx.doi.org/10.6084/m9.figshare.978888	Statistical analysis	Surface_Nanopotential_Parameters.xlsx	figshare	978888	http://dx.doi.org/10.6084/m9.figshare.978888
Parawixia bistriata-1	Sample preparation	Multimode atomic force microscopy imaging analyses	Atomic force microscopy	AFM423	Surface Nanopotential Parameters.zip	Surface_Nanopotential_Parameters.xlsx	figshare	978888	http://dx.doi.org/10.6084/m9.figshare.978888	Statistical analysis	Surface_Nanopotential_Parameters.xlsx	figshare	978888	http://dx.doi.org/10.6084/m9.figshare.978888
Parawixia bistriata-2	Sample preparation	Multimode atomic force microscopy imaging analyses	Atomic force microscopy	AFM424	Surface Nanopotential Parameters.zip	Surface_Nanopotential_Parameters.xlsx	figshare	978888	http://dx.doi.org/10.6084/m9.figshare.978888	Statistical analysis	Surface_Nanopotential_Parameters.xlsx	figshare	978888	http://dx.doi.org/10.6084/m9.figshare.978888
Parawixia bistriata-3	Sample preparation	Multimode atomic force microscopy imaging analyses	Atomic force microscopy	AFM425	Surface Nanopotential Parameters.zip	Surface_Nanopotential_Parameters.xlsx	figshare	978888	http://dx.doi.org/10.6084/m9.figshare.978888	Statistical analysis	Surface_Nanopotential_Parameters.xlsx	figshare	978888	http://dx.doi.org/10.6084/m9.figshare.978888
Parawixia bistriata-4	Sample preparation	Multimode atomic force microscopy imaging analyses	Atomic force microscopy	AFM426	Surface Nanopotential Parameters.zip	Surface_Nanopotential_Parameters.xlsx	figshare	978888	http://dx.doi.org/10.6084/m9.figshare.978888	Statistical analysis	Surface_Nanopotential_Parameters.xlsx	figshare	978888	http://dx.doi.org/10.6084/m9.figshare.978888
Parawixia bistriata-5	Sample preparation	Multimode atomic force microscopy imaging analyses	Atomic force microscopy	AFM427	Surface Nanopotential Parameters.zip	Surface_Nanopotential_Parameters.xlsx	figshare	978888	http://dx.doi.org/10.6084/m9.figshare.978888	Statistical analysis	Surface_Nanopotential_Parameters.xlsx	figshare	978888	http://dx.doi.org/10.6084/m9.figshare.978888
Parawixia bistriata-6	Sample preparation	Multimode atomic force microscopy imaging analyses	Atomic force microscopy	AFM428	Surface Nanopotential Parameters.zip	Surface_Nanopotential_Parameters.xlsx	figshare	978888	http://dx.doi.org/10.6084/m9.figshare.978888	Statistical analysis	Surface_Nanopotential_Parameters.xlsx	figshare	978888	http://dx.doi.org/10.6084/m9.figshare.978888
Parawixia bistriata-7	Sample preparation	Multimode atomic force microscopy imaging analyses	Atomic force microscopy	AFM429	Surface Nanopotential Parameters.zip	Surface_Nanopotential_Parameters.xlsx	figshare	978888	http://dx.doi.org/10.6084/m9.figshare.978888	Statistical analysis	Surface_Nanopotential_Parameters.xlsx	figshare	978888	http://dx.doi.org/10.6084/m9.figshare.978888
Parawixia bistriata-8	Sample preparation	Multimode atomic force microscopy imaging analyses	Atomic force microscopy	AFM430	Surface Nanopotential Parameters.zip	Surface_Nanopotential_Parameters.xlsx	figshare	978888	http://dx.doi.org/10.6084/m9.figshare.978888	Statistical analysis	Surface_Nanopotential_Parameters.xlsx	figshare	978888	http://dx.doi.org/10.6084/m9.figshare.978888
Parawixia bistriata-9	Sample preparation	Multimode atomic force microscopy imaging analyses	Atomic force microscopy	AFM431	Surface Nanopotential Parameters.zip	Surface_Nanopotential_Parameters.xlsx	figshare	978888	http://dx.doi.org/10.6084/m9.figshare.978888	Statistical analysis	Surface_Nanopotential_Parameters.xlsx	figshare	978888	http://dx.doi.org/10.6084/m9.figshare.978888
Parawixia bistriata-10	Sample preparation	Multimode atomic force microscopy imaging analyses	Atomic force microscopy	AFM432	Surface Nanopotential Parameters.zip	Surface_Nanopotential_Parameters.xlsx	figshare	978888	http://dx.doi.org/10.6084/m9.figshare.978888	Statistical analysis	Surface_Nanopotential_Parameters.xlsx	figshare	978888	http://dx.doi.org/10.6084/m9.figshare.978888
#Surface_Nanoroughness_Parameters
Aglaoctenus lagotis-1	Sample preparation	Multimode atomic force microscopy imaging analyses	Atomic force microscopy	AFM433	Surface Roughness Parameters.zip	Surface_Nanoroughness_Parameters.xlsx	figshare	978888	http://dx.doi.org/10.6084/m9.figshare.978888	Statistical analysis	Surface_Nanoroughness_Parameters.xlsx	figshare	978888	http://dx.doi.org/10.6084/m9.figshare.978888
Aglaoctenus lagotis-2	Sample preparation	Multimode atomic force microscopy imaging analyses	Atomic force microscopy	AFM434	Surface Roughness Parameters.zip	Surface_Nanoroughness_Parameters.xlsx	figshare	978888	http://dx.doi.org/10.6084/m9.figshare.978888	Statistical analysis	Surface_Nanoroughness_Parameters.xlsx	figshare	978888	http://dx.doi.org/10.6084/m9.figshare.978888
Aglaoctenus lagotis-3	Sample preparation	Multimode atomic force microscopy imaging analyses	Atomic force microscopy	AFM435	Surface Roughness Parameters.zip	Surface_Nanoroughness_Parameters.xlsx	figshare	978888	http://dx.doi.org/10.6084/m9.figshare.978888	Statistical analysis	Surface_Nanoroughness_Parameters.xlsx	figshare	978888	http://dx.doi.org/10.6084/m9.figshare.978888
Aglaoctenus lagotis-4	Sample preparation	Multimode atomic force microscopy imaging analyses	Atomic force microscopy	AFM436	Surface Roughness Parameters.zip	Surface_Nanoroughness_Parameters.xlsx	figshare	978888	http://dx.doi.org/10.6084/m9.figshare.978888	Statistical analysis	Surface_Nanoroughness_Parameters.xlsx	figshare	978888	http://dx.doi.org/10.6084/m9.figshare.978888
Aglaoctenus lagotis-5	Sample preparation	Multimode atomic force microscopy imaging analyses	Atomic force microscopy	AFM437	Surface Roughness Parameters.zip	Surface_Nanoroughness_Parameters.xlsx	figshare	978888	http://dx.doi.org/10.6084/m9.figshare.978888	Statistical analysis	Surface_Nanoroughness_Parameters.xlsx	figshare	978888	http://dx.doi.org/10.6084/m9.figshare.978888
Aglaoctenus lagotis-6	Sample preparation	Multimode atomic force microscopy imaging analyses	Atomic force microscopy	AFM438	Surface Roughness Parameters.zip	Surface_Nanoroughness_Parameters.xlsx	figshare	978888	http://dx.doi.org/10.6084/m9.figshare.978888	Statistical analysis	Surface_Nanoroughness_Parameters.xlsx	figshare	978888	http://dx.doi.org/10.6084/m9.figshare.978888
Aglaoctenus lagotis-7	Sample preparation	Multimode atomic force microscopy imaging analyses	Atomic force microscopy	AFM439	Surface Roughness Parameters.zip	Surface_Nanoroughness_Parameters.xlsx	figshare	978888	http://dx.doi.org/10.6084/m9.figshare.978888	Statistical analysis	Surface_Nanoroughness_Parameters.xlsx	figshare	978888	http://dx.doi.org/10.6084/m9.figshare.978888
Aglaoctenus lagotis-8	Sample preparation	Multimode atomic force microscopy imaging analyses	Atomic force microscopy	AFM440	Surface Roughness Parameters.zip	Surface_Nanoroughness_Parameters.xlsx	figshare	978888	http://dx.doi.org/10.6084/m9.figshare.978888	Statistical analysis	Surface_Nanoroughness_Parameters.xlsx	figshare	978888	http://dx.doi.org/10.6084/m9.figshare.978888
Aglaoctenus lagotis-9	Sample preparation	Multimode atomic force microscopy imaging analyses	Atomic force microscopy	AFM441	Surface Roughness Parameters.zip	Surface_Nanoroughness_Parameters.xlsx	figshare	978888	http://dx.doi.org/10.6084/m9.figshare.978888	Statistical analysis	Surface_Nanoroughness_Parameters.xlsx	figshare	978888	http://dx.doi.org/10.6084/m9.figshare.978888
Aglaoctenus lagotis-10	Sample preparation	Multimode atomic force microscopy imaging analyses	Atomic force microscopy	AFM442	Surface Roughness Parameters.zip	Surface_Nanoroughness_Parameters.xlsx	figshare	978888	http://dx.doi.org/10.6084/m9.figshare.978888	Statistical analysis	Surface_Nanoroughness_Parameters.xlsx	figshare	978888	http://dx.doi.org/10.6084/m9.figshare.978888
Aglaoctenus lagotis-11	Sample preparation	Multimode atomic force microscopy imaging analyses	Atomic force microscopy	AFM443	Surface Roughness Parameters.zip	Surface_Nanoroughness_Parameters.xlsx	figshare	978888	http://dx.doi.org/10.6084/m9.figshare.978888	Statistical analysis	Surface_Nanoroughness_Parameters.xlsx	figshare	978888	http://dx.doi.org/10.6084/m9.figshare.978888
Aglaoctenus lagotis-12	Sample preparation	Multimode atomic force microscopy imaging analyses	Atomic force microscopy	AFM444	Surface Roughness Parameters.zip	Surface_Nanoroughness_Parameters.xlsx	figshare	978888	http://dx.doi.org/10.6084/m9.figshare.978888	Statistical analysis	Surface_Nanoroughness_Parameters.xlsx	figshare	978888	http://dx.doi.org/10.6084/m9.figshare.978888
Aglaoctenus lagotis-13	Sample preparation	Multimode atomic force microscopy imaging analyses	Atomic force microscopy	AFM445	Surface Roughness Parameters.zip	Surface_Nanoroughness_Parameters.xlsx	figshare	978888	http://dx.doi.org/10.6084/m9.figshare.978888	Statistical analysis	Surface_Nanoroughness_Parameters.xlsx	figshare	978888	http://dx.doi.org/10.6084/m9.figshare.978888
Aglaoctenus lagotis-14	Sample preparation	Multimode atomic force microscopy imaging analyses	Atomic force microscopy	AFM446	Surface Roughness Parameters.zip	Surface_Nanoroughness_Parameters.xlsx	figshare	978888	http://dx.doi.org/10.6084/m9.figshare.978888	Statistical analysis	Surface_Nanoroughness_Parameters.xlsx	figshare	978888	http://dx.doi.org/10.6084/m9.figshare.978888
Aglaoctenus lagotis-15	Sample preparation	Multimode atomic force microscopy imaging analyses	Atomic force microscopy	AFM447	Surface Roughness Parameters.zip	Surface_Nanoroughness_Parameters.xlsx	figshare	978888	http://dx.doi.org/10.6084/m9.figshare.978888	Statistical analysis	Surface_Nanoroughness_Parameters.xlsx	figshare	978888	http://dx.doi.org/10.6084/m9.figshare.978888
Argiope argentata-1	Sample preparation	Multimode atomic force microscopy imaging analyses	Atomic force microscopy	AFM448	Surface Roughness Parameters.zip	Surface_Nanoroughness_Parameters.xlsx	figshare	978888	http://dx.doi.org/10.6084/m9.figshare.978888	Statistical analysis	Surface_Nanoroughness_Parameters.xlsx	figshare	978888	http://dx.doi.org/10.6084/m9.figshare.978888
Argiope argentata-2	Sample preparation	Multimode atomic force microscopy imaging analyses	Atomic force microscopy	AFM449	Surface Roughness Parameters.zip	Surface_Nanoroughness_Parameters.xlsx	figshare	978888	http://dx.doi.org/10.6084/m9.figshare.978888	Statistical analysis	Surface_Nanoroughness_Parameters.xlsx	figshare	978888	http://dx.doi.org/10.6084/m9.figshare.978888
Argiope argentata-3	Sample preparation	Multimode atomic force microscopy imaging analyses	Atomic force microscopy	AFM450	Surface Roughness Parameters.zip	Surface_Nanoroughness_Parameters.xlsx	figshare	978888	http://dx.doi.org/10.6084/m9.figshare.978888	Statistical analysis	Surface_Nanoroughness_Parameters.xlsx	figshare	978888	http://dx.doi.org/10.6084/m9.figshare.978888
Argiope argentata-4	Sample preparation	Multimode atomic force microscopy imaging analyses	Atomic force microscopy	AFM451	Surface Roughness Parameters.zip	Surface_Nanoroughness_Parameters.xlsx	figshare	978888	http://dx.doi.org/10.6084/m9.figshare.978888	Statistical analysis	Surface_Nanoroughness_Parameters.xlsx	figshare	978888	http://dx.doi.org/10.6084/m9.figshare.978888
Argiope argentata-5	Sample preparation	Multimode atomic force microscopy imaging analyses	Atomic force microscopy	AFM452	Surface Roughness Parameters.zip	Surface_Nanoroughness_Parameters.xlsx	figshare	978888	http://dx.doi.org/10.6084/m9.figshare.978888	Statistical analysis	Surface_Nanoroughness_Parameters.xlsx	figshare	978888	http://dx.doi.org/10.6084/m9.figshare.978888
Argiope argentata-6	Sample preparation	Multimode atomic force microscopy imaging analyses	Atomic force microscopy	AFM453	Surface Roughness Parameters.zip	Surface_Nanoroughness_Parameters.xlsx	figshare	978888	http://dx.doi.org/10.6084/m9.figshare.978888	Statistical analysis	Surface_Nanoroughness_Parameters.xlsx	figshare	978888	http://dx.doi.org/10.6084/m9.figshare.978888
Argiope argentata-7	Sample preparation	Multimode atomic force microscopy imaging analyses	Atomic force microscopy	AFM454	Surface Roughness Parameters.zip	Surface_Nanoroughness_Parameters.xlsx	figshare	978888	http://dx.doi.org/10.6084/m9.figshare.978888	Statistical analysis	Surface_Nanoroughness_Parameters.xlsx	figshare	978888	http://dx.doi.org/10.6084/m9.figshare.978888
Argiope argentata-8	Sample preparation	Multimode atomic force microscopy imaging analyses	Atomic force microscopy	AFM455	Surface Roughness Parameters.zip	Surface_Nanoroughness_Parameters.xlsx	figshare	978888	http://dx.doi.org/10.6084/m9.figshare.978888	Statistical analysis	Surface_Nanoroughness_Parameters.xlsx	figshare	978888	http://dx.doi.org/10.6084/m9.figshare.978888
Argiope argentata-9	Sample preparation	Multimode atomic force microscopy imaging analyses	Atomic force microscopy	AFM456	Surface Roughness Parameters.zip	Surface_Nanoroughness_Parameters.xlsx	figshare	978888	http://dx.doi.org/10.6084/m9.figshare.978888	Statistical analysis	Surface_Nanoroughness_Parameters.xlsx	figshare	978888	http://dx.doi.org/10.6084/m9.figshare.978888
Argiope argentata-10	Sample preparation	Multimode atomic force microscopy imaging analyses	Atomic force microscopy	AFM457	Surface Roughness Parameters.zip	Surface_Nanoroughness_Parameters.xlsx	figshare	978888	http://dx.doi.org/10.6084/m9.figshare.978888	Statistical analysis	Surface_Nanoroughness_Parameters.xlsx	figshare	978888	http://dx.doi.org/10.6084/m9.figshare.978888
Argiope argentata-11	Sample preparation	Multimode atomic force microscopy imaging analyses	Atomic force microscopy	AFM458	Surface Roughness Parameters.zip	Surface_Nanoroughness_Parameters.xlsx	figshare	978888	http://dx.doi.org/10.6084/m9.figshare.978888	Statistical analysis	Surface_Nanoroughness_Parameters.xlsx	figshare	978888	http://dx.doi.org/10.6084/m9.figshare.978888
Argiope argentata-12	Sample preparation	Multimode atomic force microscopy imaging analyses	Atomic force microscopy	AFM459	Surface Roughness Parameters.zip	Surface_Nanoroughness_Parameters.xlsx	figshare	978888	http://dx.doi.org/10.6084/m9.figshare.978888	Statistical analysis	Surface_Nanoroughness_Parameters.xlsx	figshare	978888	http://dx.doi.org/10.6084/m9.figshare.978888
Argiope argentata-13	Sample preparation	Multimode atomic force microscopy imaging analyses	Atomic force microscopy	AFM460	Surface Roughness Parameters.zip	Surface_Nanoroughness_Parameters.xlsx	figshare	978888	http://dx.doi.org/10.6084/m9.figshare.978888	Statistical analysis	Surface_Nanoroughness_Parameters.xlsx	figshare	978888	http://dx.doi.org/10.6084/m9.figshare.978888
Argiope argentata-14	Sample preparation	Multimode atomic force microscopy imaging analyses	Atomic force microscopy	AFM461	Surface Roughness Parameters.zip	Surface_Nanoroughness_Parameters.xlsx	figshare	978888	http://dx.doi.org/10.6084/m9.figshare.978888	Statistical analysis	Surface_Nanoroughness_Parameters.xlsx	figshare	978888	http://dx.doi.org/10.6084/m9.figshare.978888
Argiope argentata-15	Sample preparation	Multimode atomic force microscopy imaging analyses	Atomic force microscopy	AFM462	Surface Roughness Parameters.zip	Surface_Nanoroughness_Parameters.xlsx	figshare	978888	http://dx.doi.org/10.6084/m9.figshare.978888	Statistical analysis	Surface_Nanoroughness_Parameters.xlsx	figshare	978888	http://dx.doi.org/10.6084/m9.figshare.978888
Argiope lobata-1	Sample preparation	Multimode atomic force microscopy imaging analyses	Atomic force microscopy	AFM463	Surface Roughness Parameters.zip	Surface_Nanoroughness_Parameters.xlsx	figshare	978888	http://dx.doi.org/10.6084/m9.figshare.978888	Statistical analysis	Surface_Nanoroughness_Parameters.xlsx	figshare	978888	http://dx.doi.org/10.6084/m9.figshare.978888
Argiope lobata-2	Sample preparation	Multimode atomic force microscopy imaging analyses	Atomic force microscopy	AFM464	Surface Roughness Parameters.zip	Surface_Nanoroughness_Parameters.xlsx	figshare	978888	http://dx.doi.org/10.6084/m9.figshare.978888	Statistical analysis	Surface_Nanoroughness_Parameters.xlsx	figshare	978888	http://dx.doi.org/10.6084/m9.figshare.978888
Argiope lobata-3	Sample preparation	Multimode atomic force microscopy imaging analyses	Atomic force microscopy	AFM465	Surface Roughness Parameters.zip	Surface_Nanoroughness_Parameters.xlsx	figshare	978888	http://dx.doi.org/10.6084/m9.figshare.978888	Statistical analysis	Surface_Nanoroughness_Parameters.xlsx	figshare	978888	http://dx.doi.org/10.6084/m9.figshare.978888
Argiope lobata-4	Sample preparation	Multimode atomic force microscopy imaging analyses	Atomic force microscopy	AFM466	Surface Roughness Parameters.zip	Surface_Nanoroughness_Parameters.xlsx	figshare	978888	http://dx.doi.org/10.6084/m9.figshare.978888	Statistical analysis	Surface_Nanoroughness_Parameters.xlsx	figshare	978888	http://dx.doi.org/10.6084/m9.figshare.978888
Argiope lobata-5	Sample preparation	Multimode atomic force microscopy imaging analyses	Atomic force microscopy	AFM467	Surface Roughness Parameters.zip	Surface_Nanoroughness_Parameters.xlsx	figshare	978888	http://dx.doi.org/10.6084/m9.figshare.978888	Statistical analysis	Surface_Nanoroughness_Parameters.xlsx	figshare	978888	http://dx.doi.org/10.6084/m9.figshare.978888
Argiope lobata-6	Sample preparation	Multimode atomic force microscopy imaging analyses	Atomic force microscopy	AFM468	Surface Roughness Parameters.zip	Surface_Nanoroughness_Parameters.xlsx	figshare	978888	http://dx.doi.org/10.6084/m9.figshare.978888	Statistical analysis	Surface_Nanoroughness_Parameters.xlsx	figshare	978888	http://dx.doi.org/10.6084/m9.figshare.978888
Argiope lobata-7	Sample preparation	Multimode atomic force microscopy imaging analyses	Atomic force microscopy	AFM469	Surface Roughness Parameters.zip	Surface_Nanoroughness_Parameters.xlsx	figshare	978888	http://dx.doi.org/10.6084/m9.figshare.978888	Statistical analysis	Surface_Nanoroughness_Parameters.xlsx	figshare	978888	http://dx.doi.org/10.6084/m9.figshare.978888
Argiope lobata-8	Sample preparation	Multimode atomic force microscopy imaging analyses	Atomic force microscopy	AFM470	Surface Roughness Parameters.zip	Surface_Nanoroughness_Parameters.xlsx	figshare	978888	http://dx.doi.org/10.6084/m9.figshare.978888	Statistical analysis	Surface_Nanoroughness_Parameters.xlsx	figshare	978888	http://dx.doi.org/10.6084/m9.figshare.978888
Argiope lobata-9	Sample preparation	Multimode atomic force microscopy imaging analyses	Atomic force microscopy	AFM471	Surface Roughness Parameters.zip	Surface_Nanoroughness_Parameters.xlsx	figshare	978888	http://dx.doi.org/10.6084/m9.figshare.978888	Statistical analysis	Surface_Nanoroughness_Parameters.xlsx	figshare	978888	http://dx.doi.org/10.6084/m9.figshare.978888
Argiope lobata-10	Sample preparation	Multimode atomic force microscopy imaging analyses	Atomic force microscopy	AFM472	Surface Roughness Parameters.zip	Surface_Nanoroughness_Parameters.xlsx	figshare	978888	http://dx.doi.org/10.6084/m9.figshare.978888	Statistical analysis	Surface_Nanoroughness_Parameters.xlsx	figshare	978888	http://dx.doi.org/10.6084/m9.figshare.978888
Argiope lobata-11	Sample preparation	Multimode atomic force microscopy imaging analyses	Atomic force microscopy	AFM473	Surface Roughness Parameters.zip	Surface_Nanoroughness_Parameters.xlsx	figshare	978888	http://dx.doi.org/10.6084/m9.figshare.978888	Statistical analysis	Surface_Nanoroughness_Parameters.xlsx	figshare	978888	http://dx.doi.org/10.6084/m9.figshare.978888
Argiope lobata-12	Sample preparation	Multimode atomic force microscopy imaging analyses	Atomic force microscopy	AFM474	Surface Roughness Parameters.zip	Surface_Nanoroughness_Parameters.xlsx	figshare	978888	http://dx.doi.org/10.6084/m9.figshare.978888	Statistical analysis	Surface_Nanoroughness_Parameters.xlsx	figshare	978888	http://dx.doi.org/10.6084/m9.figshare.978888
Argiope lobata-13	Sample preparation	Multimode atomic force microscopy imaging analyses	Atomic force microscopy	AFM475	Surface Roughness Parameters.zip	Surface_Nanoroughness_Parameters.xlsx	figshare	978888	http://dx.doi.org/10.6084/m9.figshare.978888	Statistical analysis	Surface_Nanoroughness_Parameters.xlsx	figshare	978888	http://dx.doi.org/10.6084/m9.figshare.978888
Argiope lobata-14	Sample preparation	Multimode atomic force microscopy imaging analyses	Atomic force microscopy	AFM476	Surface Roughness Parameters.zip	Surface_Nanoroughness_Parameters.xlsx	figshare	978888	http://dx.doi.org/10.6084/m9.figshare.978888	Statistical analysis	Surface_Nanoroughness_Parameters.xlsx	figshare	978888	http://dx.doi.org/10.6084/m9.figshare.978888
Argiope lobata-15	Sample preparation	Multimode atomic force microscopy imaging analyses	Atomic force microscopy	AFM477	Surface Roughness Parameters.zip	Surface_Nanoroughness_Parameters.xlsx	figshare	978888	http://dx.doi.org/10.6084/m9.figshare.978888	Statistical analysis	Surface_Nanoroughness_Parameters.xlsx	figshare	978888	http://dx.doi.org/10.6084/m9.figshare.978888
Avicularia juruensis-1	Sample preparation	Multimode atomic force microscopy imaging analyses	Atomic force microscopy	AFM478	Surface Roughness Parameters.zip	Surface_Nanoroughness_Parameters.xlsx	figshare	978888	http://dx.doi.org/10.6084/m9.figshare.978888	Statistical analysis	Surface_Nanoroughness_Parameters.xlsx	figshare	978888	http://dx.doi.org/10.6084/m9.figshare.978888
Avicularia juruensis-2	Sample preparation	Multimode atomic force microscopy imaging analyses	Atomic force microscopy	AFM479	Surface Roughness Parameters.zip	Surface_Nanoroughness_Parameters.xlsx	figshare	978888	http://dx.doi.org/10.6084/m9.figshare.978888	Statistical analysis	Surface_Nanoroughness_Parameters.xlsx	figshare	978888	http://dx.doi.org/10.6084/m9.figshare.978888
Avicularia juruensis-3	Sample preparation	Multimode atomic force microscopy imaging analyses	Atomic force microscopy	AFM480	Surface Roughness Parameters.zip	Surface_Nanoroughness_Parameters.xlsx	figshare	978888	http://dx.doi.org/10.6084/m9.figshare.978888	Statistical analysis	Surface_Nanoroughness_Parameters.xlsx	figshare	978888	http://dx.doi.org/10.6084/m9.figshare.978888
Avicularia juruensis-4	Sample preparation	Multimode atomic force microscopy imaging analyses	Atomic force microscopy	AFM481	Surface Roughness Parameters.zip	Surface_Nanoroughness_Parameters.xlsx	figshare	978888	http://dx.doi.org/10.6084/m9.figshare.978888	Statistical analysis	Surface_Nanoroughness_Parameters.xlsx	figshare	978888	http://dx.doi.org/10.6084/m9.figshare.978888
Avicularia juruensis-5	Sample preparation	Multimode atomic force microscopy imaging analyses	Atomic force microscopy	AFM482	Surface Roughness Parameters.zip	Surface_Nanoroughness_Parameters.xlsx	figshare	978888	http://dx.doi.org/10.6084/m9.figshare.978888	Statistical analysis	Surface_Nanoroughness_Parameters.xlsx	figshare	978888	http://dx.doi.org/10.6084/m9.figshare.978888
Avicularia juruensis-6	Sample preparation	Multimode atomic force microscopy imaging analyses	Atomic force microscopy	AFM483	Surface Roughness Parameters.zip	Surface_Nanoroughness_Parameters.xlsx	figshare	978888	http://dx.doi.org/10.6084/m9.figshare.978888	Statistical analysis	Surface_Nanoroughness_Parameters.xlsx	figshare	978888	http://dx.doi.org/10.6084/m9.figshare.978888
Avicularia juruensis-7	Sample preparation	Multimode atomic force microscopy imaging analyses	Atomic force microscopy	AFM484	Surface Roughness Parameters.zip	Surface_Nanoroughness_Parameters.xlsx	figshare	978888	http://dx.doi.org/10.6084/m9.figshare.978888	Statistical analysis	Surface_Nanoroughness_Parameters.xlsx	figshare	978888	http://dx.doi.org/10.6084/m9.figshare.978888
Avicularia juruensis-8	Sample preparation	Multimode atomic force microscopy imaging analyses	Atomic force microscopy	AFM485	Surface Roughness Parameters.zip	Surface_Nanoroughness_Parameters.xlsx	figshare	978888	http://dx.doi.org/10.6084/m9.figshare.978888	Statistical analysis	Surface_Nanoroughness_Parameters.xlsx	figshare	978888	http://dx.doi.org/10.6084/m9.figshare.978888
Avicularia juruensis-9	Sample preparation	Multimode atomic force microscopy imaging analyses	Atomic force microscopy	AFM486	Surface Roughness Parameters.zip	Surface_Nanoroughness_Parameters.xlsx	figshare	978888	http://dx.doi.org/10.6084/m9.figshare.978888	Statistical analysis	Surface_Nanoroughness_Parameters.xlsx	figshare	978888	http://dx.doi.org/10.6084/m9.figshare.978888
Avicularia juruensis-10	Sample preparation	Multimode atomic force microscopy imaging analyses	Atomic force microscopy	AFM487	Surface Roughness Parameters.zip	Surface_Nanoroughness_Parameters.xlsx	figshare	978888	http://dx.doi.org/10.6084/m9.figshare.978888	Statistical analysis	Surface_Nanoroughness_Parameters.xlsx	figshare	978888	http://dx.doi.org/10.6084/m9.figshare.978888
Avicularia juruensis-11	Sample preparation	Multimode atomic force microscopy imaging analyses	Atomic force microscopy	AFM488	Surface Roughness Parameters.zip	Surface_Nanoroughness_Parameters.xlsx	figshare	978888	http://dx.doi.org/10.6084/m9.figshare.978888	Statistical analysis	Surface_Nanoroughness_Parameters.xlsx	figshare	978888	http://dx.doi.org/10.6084/m9.figshare.978888
Avicularia juruensis-12	Sample preparation	Multimode atomic force microscopy imaging analyses	Atomic force microscopy	AFM489	Surface Roughness Parameters.zip	Surface_Nanoroughness_Parameters.xlsx	figshare	978888	http://dx.doi.org/10.6084/m9.figshare.978888	Statistical analysis	Surface_Nanoroughness_Parameters.xlsx	figshare	978888	http://dx.doi.org/10.6084/m9.figshare.978888
Avicularia juruensis-13	Sample preparation	Multimode atomic force microscopy imaging analyses	Atomic force microscopy	AFM490	Surface Roughness Parameters.zip	Surface_Nanoroughness_Parameters.xlsx	figshare	978888	http://dx.doi.org/10.6084/m9.figshare.978888	Statistical analysis	Surface_Nanoroughness_Parameters.xlsx	figshare	978888	http://dx.doi.org/10.6084/m9.figshare.978888
Avicularia juruensis-14	Sample preparation	Multimode atomic force microscopy imaging analyses	Atomic force microscopy	AFM491	Surface Roughness Parameters.zip	Surface_Nanoroughness_Parameters.xlsx	figshare	978888	http://dx.doi.org/10.6084/m9.figshare.978888	Statistical analysis	Surface_Nanoroughness_Parameters.xlsx	figshare	978888	http://dx.doi.org/10.6084/m9.figshare.978888
Avicularia juruensis-15	Sample preparation	Multimode atomic force microscopy imaging analyses	Atomic force microscopy	AFM492	Surface Roughness Parameters.zip	Surface_Nanoroughness_Parameters.xlsx	figshare	978888	http://dx.doi.org/10.6084/m9.figshare.978888	Statistical analysis	Surface_Nanoroughness_Parameters.xlsx	figshare	978888	http://dx.doi.org/10.6084/m9.figshare.978888
Avicularia sp-1	Sample preparation	Multimode atomic force microscopy imaging analyses	Atomic force microscopy	AFM493	Surface Roughness Parameters.zip	Surface_Nanoroughness_Parameters.xlsx	figshare	978888	http://dx.doi.org/10.6084/m9.figshare.978888	Statistical analysis	Surface_Nanoroughness_Parameters.xlsx	figshare	978888	http://dx.doi.org/10.6084/m9.figshare.978888
Avicularia sp-2	Sample preparation	Multimode atomic force microscopy imaging analyses	Atomic force microscopy	AFM494	Surface Roughness Parameters.zip	Surface_Nanoroughness_Parameters.xlsx	figshare	978888	http://dx.doi.org/10.6084/m9.figshare.978888	Statistical analysis	Surface_Nanoroughness_Parameters.xlsx	figshare	978888	http://dx.doi.org/10.6084/m9.figshare.978888
Avicularia sp-3	Sample preparation	Multimode atomic force microscopy imaging analyses	Atomic force microscopy	AFM495	Surface Roughness Parameters.zip	Surface_Nanoroughness_Parameters.xlsx	figshare	978888	http://dx.doi.org/10.6084/m9.figshare.978888	Statistical analysis	Surface_Nanoroughness_Parameters.xlsx	figshare	978888	http://dx.doi.org/10.6084/m9.figshare.978888
Avicularia sp-4	Sample preparation	Multimode atomic force microscopy imaging analyses	Atomic force microscopy	AFM496	Surface Roughness Parameters.zip	Surface_Nanoroughness_Parameters.xlsx	figshare	978888	http://dx.doi.org/10.6084/m9.figshare.978888	Statistical analysis	Surface_Nanoroughness_Parameters.xlsx	figshare	978888	http://dx.doi.org/10.6084/m9.figshare.978888
Avicularia sp-5	Sample preparation	Multimode atomic force microscopy imaging analyses	Atomic force microscopy	AFM497	Surface Roughness Parameters.zip	Surface_Nanoroughness_Parameters.xlsx	figshare	978888	http://dx.doi.org/10.6084/m9.figshare.978888	Statistical analysis	Surface_Nanoroughness_Parameters.xlsx	figshare	978888	http://dx.doi.org/10.6084/m9.figshare.978888
Avicularia sp-6	Sample preparation	Multimode atomic force microscopy imaging analyses	Atomic force microscopy	AFM498	Surface Roughness Parameters.zip	Surface_Nanoroughness_Parameters.xlsx	figshare	978888	http://dx.doi.org/10.6084/m9.figshare.978888	Statistical analysis	Surface_Nanoroughness_Parameters.xlsx	figshare	978888	http://dx.doi.org/10.6084/m9.figshare.978888
Avicularia sp-7	Sample preparation	Multimode atomic force microscopy imaging analyses	Atomic force microscopy	AFM499	Surface Roughness Parameters.zip	Surface_Nanoroughness_Parameters.xlsx	figshare	978888	http://dx.doi.org/10.6084/m9.figshare.978888	Statistical analysis	Surface_Nanoroughness_Parameters.xlsx	figshare	978888	http://dx.doi.org/10.6084/m9.figshare.978888
Avicularia sp-8	Sample preparation	Multimode atomic force microscopy imaging analyses	Atomic force microscopy	AFM500	Surface Roughness Parameters.zip	Surface_Nanoroughness_Parameters.xlsx	figshare	978888	http://dx.doi.org/10.6084/m9.figshare.978888	Statistical analysis	Surface_Nanoroughness_Parameters.xlsx	figshare	978888	http://dx.doi.org/10.6084/m9.figshare.978888
Avicularia sp-9	Sample preparation	Multimode atomic force microscopy imaging analyses	Atomic force microscopy	AFM501	Surface Roughness Parameters.zip	Surface_Nanoroughness_Parameters.xlsx	figshare	978888	http://dx.doi.org/10.6084/m9.figshare.978888	Statistical analysis	Surface_Nanoroughness_Parameters.xlsx	figshare	978888	http://dx.doi.org/10.6084/m9.figshare.978888
Avicularia sp-10	Sample preparation	Multimode atomic force microscopy imaging analyses	Atomic force microscopy	AFM502	Surface Roughness Parameters.zip	Surface_Nanoroughness_Parameters.xlsx	figshare	978888	http://dx.doi.org/10.6084/m9.figshare.978888	Statistical analysis	Surface_Nanoroughness_Parameters.xlsx	figshare	978888	http://dx.doi.org/10.6084/m9.figshare.978888
Avicularia sp-11	Sample preparation	Multimode atomic force microscopy imaging analyses	Atomic force microscopy	AFM503	Surface Roughness Parameters.zip	Surface_Nanoroughness_Parameters.xlsx	figshare	978888	http://dx.doi.org/10.6084/m9.figshare.978888	Statistical analysis	Surface_Nanoroughness_Parameters.xlsx	figshare	978888	http://dx.doi.org/10.6084/m9.figshare.978888
Avicularia sp-12	Sample preparation	Multimode atomic force microscopy imaging analyses	Atomic force microscopy	AFM504	Surface Roughness Parameters.zip	Surface_Nanoroughness_Parameters.xlsx	figshare	978888	http://dx.doi.org/10.6084/m9.figshare.978888	Statistical analysis	Surface_Nanoroughness_Parameters.xlsx	figshare	978888	http://dx.doi.org/10.6084/m9.figshare.978888
Avicularia sp-13	Sample preparation	Multimode atomic force microscopy imaging analyses	Atomic force microscopy	AFM505	Surface Roughness Parameters.zip	Surface_Nanoroughness_Parameters.xlsx	figshare	978888	http://dx.doi.org/10.6084/m9.figshare.978888	Statistical analysis	Surface_Nanoroughness_Parameters.xlsx	figshare	978888	http://dx.doi.org/10.6084/m9.figshare.978888
Avicularia sp-14	Sample preparation	Multimode atomic force microscopy imaging analyses	Atomic force microscopy	AFM506	Surface Roughness Parameters.zip	Surface_Nanoroughness_Parameters.xlsx	figshare	978888	http://dx.doi.org/10.6084/m9.figshare.978888	Statistical analysis	Surface_Nanoroughness_Parameters.xlsx	figshare	978888	http://dx.doi.org/10.6084/m9.figshare.978888
Avicularia sp-15	Sample preparation	Multimode atomic force microscopy imaging analyses	Atomic force microscopy	AFM507	Surface Roughness Parameters.zip	Surface_Nanoroughness_Parameters.xlsx	figshare	978888	http://dx.doi.org/10.6084/m9.figshare.978888	Statistical analysis	Surface_Nanoroughness_Parameters.xlsx	figshare	978888	http://dx.doi.org/10.6084/m9.figshare.978888
Gasteracantha cancriformis-1	Sample preparation	Multimode atomic force microscopy imaging analyses	Atomic force microscopy	AFM508	Surface Roughness Parameters.zip	Surface_Nanoroughness_Parameters.xlsx	figshare	978888	http://dx.doi.org/10.6084/m9.figshare.978888	Statistical analysis	Surface_Nanoroughness_Parameters.xlsx	figshare	978888	http://dx.doi.org/10.6084/m9.figshare.978888
Gasteracantha cancriformis-2	Sample preparation	Multimode atomic force microscopy imaging analyses	Atomic force microscopy	AFM509	Surface Roughness Parameters.zip	Surface_Nanoroughness_Parameters.xlsx	figshare	978888	http://dx.doi.org/10.6084/m9.figshare.978888	Statistical analysis	Surface_Nanoroughness_Parameters.xlsx	figshare	978888	http://dx.doi.org/10.6084/m9.figshare.978888
Gasteracantha cancriformis-3	Sample preparation	Multimode atomic force microscopy imaging analyses	Atomic force microscopy	AFM510	Surface Roughness Parameters.zip	Surface_Nanoroughness_Parameters.xlsx	figshare	978888	http://dx.doi.org/10.6084/m9.figshare.978888	Statistical analysis	Surface_Nanoroughness_Parameters.xlsx	figshare	978888	http://dx.doi.org/10.6084/m9.figshare.978888
Gasteracantha cancriformis-4	Sample preparation	Multimode atomic force microscopy imaging analyses	Atomic force microscopy	AFM511	Surface Roughness Parameters.zip	Surface_Nanoroughness_Parameters.xlsx	figshare	978888	http://dx.doi.org/10.6084/m9.figshare.978888	Statistical analysis	Surface_Nanoroughness_Parameters.xlsx	figshare	978888	http://dx.doi.org/10.6084/m9.figshare.978888
Gasteracantha cancriformis-5	Sample preparation	Multimode atomic force microscopy imaging analyses	Atomic force microscopy	AFM512	Surface Roughness Parameters.zip	Surface_Nanoroughness_Parameters.xlsx	figshare	978888	http://dx.doi.org/10.6084/m9.figshare.978888	Statistical analysis	Surface_Nanoroughness_Parameters.xlsx	figshare	978888	http://dx.doi.org/10.6084/m9.figshare.978888
Gasteracantha cancriformis-6	Sample preparation	Multimode atomic force microscopy imaging analyses	Atomic force microscopy	AFM513	Surface Roughness Parameters.zip	Surface_Nanoroughness_Parameters.xlsx	figshare	978888	http://dx.doi.org/10.6084/m9.figshare.978888	Statistical analysis	Surface_Nanoroughness_Parameters.xlsx	figshare	978888	http://dx.doi.org/10.6084/m9.figshare.978888
Gasteracantha cancriformis-7	Sample preparation	Multimode atomic force microscopy imaging analyses	Atomic force microscopy	AFM514	Surface Roughness Parameters.zip	Surface_Nanoroughness_Parameters.xlsx	figshare	978888	http://dx.doi.org/10.6084/m9.figshare.978888	Statistical analysis	Surface_Nanoroughness_Parameters.xlsx	figshare	978888	http://dx.doi.org/10.6084/m9.figshare.978888
Gasteracantha cancriformis-8	Sample preparation	Multimode atomic force microscopy imaging analyses	Atomic force microscopy	AFM515	Surface Roughness Parameters.zip	Surface_Nanoroughness_Parameters.xlsx	figshare	978888	http://dx.doi.org/10.6084/m9.figshare.978888	Statistical analysis	Surface_Nanoroughness_Parameters.xlsx	figshare	978888	http://dx.doi.org/10.6084/m9.figshare.978888
Gasteracantha cancriformis-9	Sample preparation	Multimode atomic force microscopy imaging analyses	Atomic force microscopy	AFM516	Surface Roughness Parameters.zip	Surface_Nanoroughness_Parameters.xlsx	figshare	978888	http://dx.doi.org/10.6084/m9.figshare.978888	Statistical analysis	Surface_Nanoroughness_Parameters.xlsx	figshare	978888	http://dx.doi.org/10.6084/m9.figshare.978888
Gasteracantha cancriformis-10	Sample preparation	Multimode atomic force microscopy imaging analyses	Atomic force microscopy	AFM517	Surface Roughness Parameters.zip	Surface_Nanoroughness_Parameters.xlsx	figshare	978888	http://dx.doi.org/10.6084/m9.figshare.978888	Statistical analysis	Surface_Nanoroughness_Parameters.xlsx	figshare	978888	http://dx.doi.org/10.6084/m9.figshare.978888
Gasteracantha cancriformis-11	Sample preparation	Multimode atomic force microscopy imaging analyses	Atomic force microscopy	AFM518	Surface Roughness Parameters.zip	Surface_Nanoroughness_Parameters.xlsx	figshare	978888	http://dx.doi.org/10.6084/m9.figshare.978888	Statistical analysis	Surface_Nanoroughness_Parameters.xlsx	figshare	978888	http://dx.doi.org/10.6084/m9.figshare.978888
Gasteracantha cancriformis-12	Sample preparation	Multimode atomic force microscopy imaging analyses	Atomic force microscopy	AFM519	Surface Roughness Parameters.zip	Surface_Nanoroughness_Parameters.xlsx	figshare	978888	http://dx.doi.org/10.6084/m9.figshare.978888	Statistical analysis	Surface_Nanoroughness_Parameters.xlsx	figshare	978888	http://dx.doi.org/10.6084/m9.figshare.978888
Gasteracantha cancriformis-13	Sample preparation	Multimode atomic force microscopy imaging analyses	Atomic force microscopy	AFM520	Surface Roughness Parameters.zip	Surface_Nanoroughness_Parameters.xlsx	figshare	978888	http://dx.doi.org/10.6084/m9.figshare.978888	Statistical analysis	Surface_Nanoroughness_Parameters.xlsx	figshare	978888	http://dx.doi.org/10.6084/m9.figshare.978888
Gasteracantha cancriformis-14	Sample preparation	Multimode atomic force microscopy imaging analyses	Atomic force microscopy	AFM521	Surface Roughness Parameters.zip	Surface_Nanoroughness_Parameters.xlsx	figshare	978888	http://dx.doi.org/10.6084/m9.figshare.978888	Statistical analysis	Surface_Nanoroughness_Parameters.xlsx	figshare	978888	http://dx.doi.org/10.6084/m9.figshare.978888
Gasteracantha cancriformis-15	Sample preparation	Multimode atomic force microscopy imaging analyses	Atomic force microscopy	AFM522	Surface Roughness Parameters.zip	Surface_Nanoroughness_Parameters.xlsx	figshare	978888	http://dx.doi.org/10.6084/m9.figshare.978888	Statistical analysis	Surface_Nanoroughness_Parameters.xlsx	figshare	978888	http://dx.doi.org/10.6084/m9.figshare.978888
Nephila clavipes-1	Sample preparation	Multimode atomic force microscopy imaging analyses	Atomic force microscopy	AFM523	Surface Roughness Parameters.zip	Surface_Nanoroughness_Parameters.xlsx	figshare	978888	http://dx.doi.org/10.6084/m9.figshare.978888	Statistical analysis	Surface_Nanoroughness_Parameters.xlsx	figshare	978888	http://dx.doi.org/10.6084/m9.figshare.978888
Nephila clavipes-2	Sample preparation	Multimode atomic force microscopy imaging analyses	Atomic force microscopy	AFM524	Surface Roughness Parameters.zip	Surface_Nanoroughness_Parameters.xlsx	figshare	978888	http://dx.doi.org/10.6084/m9.figshare.978888	Statistical analysis	Surface_Nanoroughness_Parameters.xlsx	figshare	978888	http://dx.doi.org/10.6084/m9.figshare.978888
Nephila clavipes-3	Sample preparation	Multimode atomic force microscopy imaging analyses	Atomic force microscopy	AFM525	Surface Roughness Parameters.zip	Surface_Nanoroughness_Parameters.xlsx	figshare	978888	http://dx.doi.org/10.6084/m9.figshare.978888	Statistical analysis	Surface_Nanoroughness_Parameters.xlsx	figshare	978888	http://dx.doi.org/10.6084/m9.figshare.978888
Nephila clavipes-4	Sample preparation	Multimode atomic force microscopy imaging analyses	Atomic force microscopy	AFM526	Surface Roughness Parameters.zip	Surface_Nanoroughness_Parameters.xlsx	figshare	978888	http://dx.doi.org/10.6084/m9.figshare.978888	Statistical analysis	Surface_Nanoroughness_Parameters.xlsx	figshare	978888	http://dx.doi.org/10.6084/m9.figshare.978888
Nephila clavipes-5	Sample preparation	Multimode atomic force microscopy imaging analyses	Atomic force microscopy	AFM527	Surface Roughness Parameters.zip	Surface_Nanoroughness_Parameters.xlsx	figshare	978888	http://dx.doi.org/10.6084/m9.figshare.978888	Statistical analysis	Surface_Nanoroughness_Parameters.xlsx	figshare	978888	http://dx.doi.org/10.6084/m9.figshare.978888
Nephila clavipes-6	Sample preparation	Multimode atomic force microscopy imaging analyses	Atomic force microscopy	AFM528	Surface Roughness Parameters.zip	Surface_Nanoroughness_Parameters.xlsx	figshare	978888	http://dx.doi.org/10.6084/m9.figshare.978888	Statistical analysis	Surface_Nanoroughness_Parameters.xlsx	figshare	978888	http://dx.doi.org/10.6084/m9.figshare.978888
Nephila clavipes-7	Sample preparation	Multimode atomic force microscopy imaging analyses	Atomic force microscopy	AFM529	Surface Roughness Parameters.zip	Surface_Nanoroughness_Parameters.xlsx	figshare	978888	http://dx.doi.org/10.6084/m9.figshare.978888	Statistical analysis	Surface_Nanoroughness_Parameters.xlsx	figshare	978888	http://dx.doi.org/10.6084/m9.figshare.978888
Nephila clavipes-8	Sample preparation	Multimode atomic force microscopy imaging analyses	Atomic force microscopy	AFM530	Surface Roughness Parameters.zip	Surface_Nanoroughness_Parameters.xlsx	figshare	978888	http://dx.doi.org/10.6084/m9.figshare.978888	Statistical analysis	Surface_Nanoroughness_Parameters.xlsx	figshare	978888	http://dx.doi.org/10.6084/m9.figshare.978888
Nephila clavipes-9	Sample preparation	Multimode atomic force microscopy imaging analyses	Atomic force microscopy	AFM531	Surface Roughness Parameters.zip	Surface_Nanoroughness_Parameters.xlsx	figshare	978888	http://dx.doi.org/10.6084/m9.figshare.978888	Statistical analysis	Surface_Nanoroughness_Parameters.xlsx	figshare	978888	http://dx.doi.org/10.6084/m9.figshare.978888
Nephila clavipes-10	Sample preparation	Multimode atomic force microscopy imaging analyses	Atomic force microscopy	AFM532	Surface Roughness Parameters.zip	Surface_Nanoroughness_Parameters.xlsx	figshare	978888	http://dx.doi.org/10.6084/m9.figshare.978888	Statistical analysis	Surface_Nanoroughness_Parameters.xlsx	figshare	978888	http://dx.doi.org/10.6084/m9.figshare.978888
Nephila clavipes-11	Sample preparation	Multimode atomic force microscopy imaging analyses	Atomic force microscopy	AFM533	Surface Roughness Parameters.zip	Surface_Nanoroughness_Parameters.xlsx	figshare	978888	http://dx.doi.org/10.6084/m9.figshare.978888	Statistical analysis	Surface_Nanoroughness_Parameters.xlsx	figshare	978888	http://dx.doi.org/10.6084/m9.figshare.978888
Nephila clavipes-12	Sample preparation	Multimode atomic force microscopy imaging analyses	Atomic force microscopy	AFM534	Surface Roughness Parameters.zip	Surface_Nanoroughness_Parameters.xlsx	figshare	978888	http://dx.doi.org/10.6084/m9.figshare.978888	Statistical analysis	Surface_Nanoroughness_Parameters.xlsx	figshare	978888	http://dx.doi.org/10.6084/m9.figshare.978888
Nephila clavipes-13	Sample preparation	Multimode atomic force microscopy imaging analyses	Atomic force microscopy	AFM535	Surface Roughness Parameters.zip	Surface_Nanoroughness_Parameters.xlsx	figshare	978888	http://dx.doi.org/10.6084/m9.figshare.978888	Statistical analysis	Surface_Nanoroughness_Parameters.xlsx	figshare	978888	http://dx.doi.org/10.6084/m9.figshare.978888
Nephila clavipes-14	Sample preparation	Multimode atomic force microscopy imaging analyses	Atomic force microscopy	AFM536	Surface Roughness Parameters.zip	Surface_Nanoroughness_Parameters.xlsx	figshare	978888	http://dx.doi.org/10.6084/m9.figshare.978888	Statistical analysis	Surface_Nanoroughness_Parameters.xlsx	figshare	978888	http://dx.doi.org/10.6084/m9.figshare.978888
Nephila clavipes-15	Sample preparation	Multimode atomic force microscopy imaging analyses	Atomic force microscopy	AFM537	Surface Roughness Parameters.zip	Surface_Nanoroughness_Parameters.xlsx	figshare	978888	http://dx.doi.org/10.6084/m9.figshare.978888	Statistical analysis	Surface_Nanoroughness_Parameters.xlsx	figshare	978888	http://dx.doi.org/10.6084/m9.figshare.978888
Nephilengys cruentata-1	Sample preparation	Multimode atomic force microscopy imaging analyses	Atomic force microscopy	AFM538	Surface Roughness Parameters.zip	Surface_Nanoroughness_Parameters.xlsx	figshare	978888	http://dx.doi.org/10.6084/m9.figshare.978888	Statistical analysis	Surface_Nanoroughness_Parameters.xlsx	figshare	978888	http://dx.doi.org/10.6084/m9.figshare.978888
Nephilengys cruentata-2	Sample preparation	Multimode atomic force microscopy imaging analyses	Atomic force microscopy	AFM539	Surface Roughness Parameters.zip	Surface_Nanoroughness_Parameters.xlsx	figshare	978888	http://dx.doi.org/10.6084/m9.figshare.978888	Statistical analysis	Surface_Nanoroughness_Parameters.xlsx	figshare	978888	http://dx.doi.org/10.6084/m9.figshare.978888
Nephilengys cruentata-3	Sample preparation	Multimode atomic force microscopy imaging analyses	Atomic force microscopy	AFM540	Surface Roughness Parameters.zip	Surface_Nanoroughness_Parameters.xlsx	figshare	978888	http://dx.doi.org/10.6084/m9.figshare.978888	Statistical analysis	Surface_Nanoroughness_Parameters.xlsx	figshare	978888	http://dx.doi.org/10.6084/m9.figshare.978888
Nephilengys cruentata-4	Sample preparation	Multimode atomic force microscopy imaging analyses	Atomic force microscopy	AFM541	Surface Roughness Parameters.zip	Surface_Nanoroughness_Parameters.xlsx	figshare	978888	http://dx.doi.org/10.6084/m9.figshare.978888	Statistical analysis	Surface_Nanoroughness_Parameters.xlsx	figshare	978888	http://dx.doi.org/10.6084/m9.figshare.978888
Nephilengys cruentata-5	Sample preparation	Multimode atomic force microscopy imaging analyses	Atomic force microscopy	AFM542	Surface Roughness Parameters.zip	Surface_Nanoroughness_Parameters.xlsx	figshare	978888	http://dx.doi.org/10.6084/m9.figshare.978888	Statistical analysis	Surface_Nanoroughness_Parameters.xlsx	figshare	978888	http://dx.doi.org/10.6084/m9.figshare.978888
Nephilengys cruentata-6	Sample preparation	Multimode atomic force microscopy imaging analyses	Atomic force microscopy	AFM543	Surface Roughness Parameters.zip	Surface_Nanoroughness_Parameters.xlsx	figshare	978888	http://dx.doi.org/10.6084/m9.figshare.978888	Statistical analysis	Surface_Nanoroughness_Parameters.xlsx	figshare	978888	http://dx.doi.org/10.6084/m9.figshare.978888
Nephilengys cruentata-7	Sample preparation	Multimode atomic force microscopy imaging analyses	Atomic force microscopy	AFM544	Surface Roughness Parameters.zip	Surface_Nanoroughness_Parameters.xlsx	figshare	978888	http://dx.doi.org/10.6084/m9.figshare.978888	Statistical analysis	Surface_Nanoroughness_Parameters.xlsx	figshare	978888	http://dx.doi.org/10.6084/m9.figshare.978888
Nephilengys cruentata-8	Sample preparation	Multimode atomic force microscopy imaging analyses	Atomic force microscopy	AFM545	Surface Roughness Parameters.zip	Surface_Nanoroughness_Parameters.xlsx	figshare	978888	http://dx.doi.org/10.6084/m9.figshare.978888	Statistical analysis	Surface_Nanoroughness_Parameters.xlsx	figshare	978888	http://dx.doi.org/10.6084/m9.figshare.978888
Nephilengys cruentata-9	Sample preparation	Multimode atomic force microscopy imaging analyses	Atomic force microscopy	AFM546	Surface Roughness Parameters.zip	Surface_Nanoroughness_Parameters.xlsx	figshare	978888	http://dx.doi.org/10.6084/m9.figshare.978888	Statistical analysis	Surface_Nanoroughness_Parameters.xlsx	figshare	978888	http://dx.doi.org/10.6084/m9.figshare.978888
Nephilengys cruentata-10	Sample preparation	Multimode atomic force microscopy imaging analyses	Atomic force microscopy	AFM547	Surface Roughness Parameters.zip	Surface_Nanoroughness_Parameters.xlsx	figshare	978888	http://dx.doi.org/10.6084/m9.figshare.978888	Statistical analysis	Surface_Nanoroughness_Parameters.xlsx	figshare	978888	http://dx.doi.org/10.6084/m9.figshare.978888
Nephilengys cruentata-11	Sample preparation	Multimode atomic force microscopy imaging analyses	Atomic force microscopy	AFM548	Surface Roughness Parameters.zip	Surface_Nanoroughness_Parameters.xlsx	figshare	978888	http://dx.doi.org/10.6084/m9.figshare.978888	Statistical analysis	Surface_Nanoroughness_Parameters.xlsx	figshare	978888	http://dx.doi.org/10.6084/m9.figshare.978888
Nephilengys cruentata-12	Sample preparation	Multimode atomic force microscopy imaging analyses	Atomic force microscopy	AFM549	Surface Roughness Parameters.zip	Surface_Nanoroughness_Parameters.xlsx	figshare	978888	http://dx.doi.org/10.6084/m9.figshare.978888	Statistical analysis	Surface_Nanoroughness_Parameters.xlsx	figshare	978888	http://dx.doi.org/10.6084/m9.figshare.978888
Nephilengys cruentata-13	Sample preparation	Multimode atomic force microscopy imaging analyses	Atomic force microscopy	AFM550	Surface Roughness Parameters.zip	Surface_Nanoroughness_Parameters.xlsx	figshare	978888	http://dx.doi.org/10.6084/m9.figshare.978888	Statistical analysis	Surface_Nanoroughness_Parameters.xlsx	figshare	978888	http://dx.doi.org/10.6084/m9.figshare.978888
Nephilengys cruentata-14	Sample preparation	Multimode atomic force microscopy imaging analyses	Atomic force microscopy	AFM551	Surface Roughness Parameters.zip	Surface_Nanoroughness_Parameters.xlsx	figshare	978888	http://dx.doi.org/10.6084/m9.figshare.978888	Statistical analysis	Surface_Nanoroughness_Parameters.xlsx	figshare	978888	http://dx.doi.org/10.6084/m9.figshare.978888
Nephilengys cruentata-15	Sample preparation	Multimode atomic force microscopy imaging analyses	Atomic force microscopy	AFM552	Surface Roughness Parameters.zip	Surface_Nanoroughness_Parameters.xlsx	figshare	978888	http://dx.doi.org/10.6084/m9.figshare.978888	Statistical analysis	Surface_Nanoroughness_Parameters.xlsx	figshare	978888	http://dx.doi.org/10.6084/m9.figshare.978888
Parawixia bistriata-1	Sample preparation	Multimode atomic force microscopy imaging analyses	Atomic force microscopy	AFM553	Surface Roughness Parameters.zip	Surface_Nanoroughness_Parameters.xlsx	figshare	978888	http://dx.doi.org/10.6084/m9.figshare.978888	Statistical analysis	Surface_Nanoroughness_Parameters.xlsx	figshare	978888	http://dx.doi.org/10.6084/m9.figshare.978888
Parawixia bistriata-2	Sample preparation	Multimode atomic force microscopy imaging analyses	Atomic force microscopy	AFM554	Surface Roughness Parameters.zip	Surface_Nanoroughness_Parameters.xlsx	figshare	978888	http://dx.doi.org/10.6084/m9.figshare.978888	Statistical analysis	Surface_Nanoroughness_Parameters.xlsx	figshare	978888	http://dx.doi.org/10.6084/m9.figshare.978888
Parawixia bistriata-3	Sample preparation	Multimode atomic force microscopy imaging analyses	Atomic force microscopy	AFM555	Surface Roughness Parameters.zip	Surface_Nanoroughness_Parameters.xlsx	figshare	978888	http://dx.doi.org/10.6084/m9.figshare.978888	Statistical analysis	Surface_Nanoroughness_Parameters.xlsx	figshare	978888	http://dx.doi.org/10.6084/m9.figshare.978888
Parawixia bistriata-4	Sample preparation	Multimode atomic force microscopy imaging analyses	Atomic force microscopy	AFM556	Surface Roughness Parameters.zip	Surface_Nanoroughness_Parameters.xlsx	figshare	978888	http://dx.doi.org/10.6084/m9.figshare.978888	Statistical analysis	Surface_Nanoroughness_Parameters.xlsx	figshare	978888	http://dx.doi.org/10.6084/m9.figshare.978888
Parawixia bistriata-5	Sample preparation	Multimode atomic force microscopy imaging analyses	Atomic force microscopy	AFM557	Surface Roughness Parameters.zip	Surface_Nanoroughness_Parameters.xlsx	figshare	978888	http://dx.doi.org/10.6084/m9.figshare.978888	Statistical analysis	Surface_Nanoroughness_Parameters.xlsx	figshare	978888	http://dx.doi.org/10.6084/m9.figshare.978888
Parawixia bistriata-6	Sample preparation	Multimode atomic force microscopy imaging analyses	Atomic force microscopy	AFM558	Surface Roughness Parameters.zip	Surface_Nanoroughness_Parameters.xlsx	figshare	978888	http://dx.doi.org/10.6084/m9.figshare.978888	Statistical analysis	Surface_Nanoroughness_Parameters.xlsx	figshare	978888	http://dx.doi.org/10.6084/m9.figshare.978888
Parawixia bistriata-7	Sample preparation	Multimode atomic force microscopy imaging analyses	Atomic force microscopy	AFM559	Surface Roughness Parameters.zip	Surface_Nanoroughness_Parameters.xlsx	figshare	978888	http://dx.doi.org/10.6084/m9.figshare.978888	Statistical analysis	Surface_Nanoroughness_Parameters.xlsx	figshare	978888	http://dx.doi.org/10.6084/m9.figshare.978888
Parawixia bistriata-8	Sample preparation	Multimode atomic force microscopy imaging analyses	Atomic force microscopy	AFM560	Surface Roughness Parameters.zip	Surface_Nanoroughness_Parameters.xlsx	figshare	978888	http://dx.doi.org/10.6084/m9.figshare.978888	Statistical analysis	Surface_Nanoroughness_Parameters.xlsx	figshare	978888	http://dx.doi.org/10.6084/m9.figshare.978888
Parawixia bistriata-9	Sample preparation	Multimode atomic force microscopy imaging analyses	Atomic force microscopy	AFM561	Surface Roughness Parameters.zip	Surface_Nanoroughness_Parameters.xlsx	figshare	978888	http://dx.doi.org/10.6084/m9.figshare.978888	Statistical analysis	Surface_Nanoroughness_Parameters.xlsx	figshare	978888	http://dx.doi.org/10.6084/m9.figshare.978888
Parawixia bistriata-10	Sample preparation	Multimode atomic force microscopy imaging analyses	Atomic force microscopy	AFM562	Surface Roughness Parameters.zip	Surface_Nanoroughness_Parameters.xlsx	figshare	978888	http://dx.doi.org/10.6084/m9.figshare.978888	Statistical analysis	Surface_Nanoroughness_Parameters.xlsx	figshare	978888	http://dx.doi.org/10.6084/m9.figshare.978888
Parawixia bistriata-11	Sample preparation	Multimode atomic force microscopy imaging analyses	Atomic force microscopy	AFM563	Surface Roughness Parameters.zip	Surface_Nanoroughness_Parameters.xlsx	figshare	978888	http://dx.doi.org/10.6084/m9.figshare.978888	Statistical analysis	Surface_Nanoroughness_Parameters.xlsx	figshare	978888	http://dx.doi.org/10.6084/m9.figshare.978888
Parawixia bistriata-12	Sample preparation	Multimode atomic force microscopy imaging analyses	Atomic force microscopy	AFM564	Surface Roughness Parameters.zip	Surface_Nanoroughness_Parameters.xlsx	figshare	978888	http://dx.doi.org/10.6084/m9.figshare.978888	Statistical analysis	Surface_Nanoroughness_Parameters.xlsx	figshare	978888	http://dx.doi.org/10.6084/m9.figshare.978888
Parawixia bistriata-13	Sample preparation	Multimode atomic force microscopy imaging analyses	Atomic force microscopy	AFM565	Surface Roughness Parameters.zip	Surface_Nanoroughness_Parameters.xlsx	figshare	978888	http://dx.doi.org/10.6084/m9.figshare.978888	Statistical analysis	Surface_Nanoroughness_Parameters.xlsx	figshare	978888	http://dx.doi.org/10.6084/m9.figshare.978888
Parawixia bistriata-14	Sample preparation	Multimode atomic force microscopy imaging analyses	Atomic force microscopy	AFM566	Surface Roughness Parameters.zip	Surface_Nanoroughness_Parameters.xlsx	figshare	978888	http://dx.doi.org/10.6084/m9.figshare.978888	Statistical analysis	Surface_Nanoroughness_Parameters.xlsx	figshare	978888	http://dx.doi.org/10.6084/m9.figshare.978888
Parawixia bistriata-15	Sample preparation	Multimode atomic force microscopy imaging analyses	Atomic force microscopy	AFM567	Surface Roughness Parameters.zip	Surface_Nanoroughness_Parameters.xlsx	figshare	978888	http://dx.doi.org/10.6084/m9.figshare.978888	Statistical analysis	Surface_Nanoroughness_Parameters.xlsx	figshare	978888	http://dx.doi.org/10.6084/m9.figshare.978888
#Surface_Nanostiffness_Parameters
Aglaoctenus lagotis-1	Sample preparation	Multimode atomic force microscopy imaging analyses	Atomic force microscopy	AFM567	Surface Nanostiffness Parameters.zip	Surface_Nanostiffness_Parameters.xlsx	figshare	978888	http://dx.doi.org/10.6084/m9.figshare.978888	Statistical analysis	Surface_Nanostiffness_Parameters.xlsx	figshare	978888	http://dx.doi.org/10.6084/m9.figshare.978888
Aglaoctenus lagotis-2	Sample preparation	Multimode atomic force microscopy imaging analyses	Atomic force microscopy	AFM568	Surface Nanostiffness Parameters.zip	Surface_Nanostiffness_Parameters.xlsx	figshare	978888	http://dx.doi.org/10.6084/m9.figshare.978888	Statistical analysis	Surface_Nanostiffness_Parameters.xlsx	figshare	978888	http://dx.doi.org/10.6084/m9.figshare.978888
Aglaoctenus lagotis-3	Sample preparation	Multimode atomic force microscopy imaging analyses	Atomic force microscopy	AFM569	Surface Nanostiffness Parameters.zip	Surface_Nanostiffness_Parameters.xlsx	figshare	978888	http://dx.doi.org/10.6084/m9.figshare.978888	Statistical analysis	Surface_Nanostiffness_Parameters.xlsx	figshare	978888	http://dx.doi.org/10.6084/m9.figshare.978888
Aglaoctenus lagotis-4	Sample preparation	Multimode atomic force microscopy imaging analyses	Atomic force microscopy	AFM570	Surface Nanostiffness Parameters.zip	Surface_Nanostiffness_Parameters.xlsx	figshare	978888	http://dx.doi.org/10.6084/m9.figshare.978888	Statistical analysis	Surface_Nanostiffness_Parameters.xlsx	figshare	978888	http://dx.doi.org/10.6084/m9.figshare.978888
Aglaoctenus lagotis-5	Sample preparation	Multimode atomic force microscopy imaging analyses	Atomic force microscopy	AFM571	Surface Nanostiffness Parameters.zip	Surface_Nanostiffness_Parameters.xlsx	figshare	978888	http://dx.doi.org/10.6084/m9.figshare.978888	Statistical analysis	Surface_Nanostiffness_Parameters.xlsx	figshare	978888	http://dx.doi.org/10.6084/m9.figshare.978888
Aglaoctenus lagotis-6	Sample preparation	Multimode atomic force microscopy imaging analyses	Atomic force microscopy	AFM572	Surface Nanostiffness Parameters.zip	Surface_Nanostiffness_Parameters.xlsx	figshare	978888	http://dx.doi.org/10.6084/m9.figshare.978888	Statistical analysis	Surface_Nanostiffness_Parameters.xlsx	figshare	978888	http://dx.doi.org/10.6084/m9.figshare.978888
Aglaoctenus lagotis-7	Sample preparation	Multimode atomic force microscopy imaging analyses	Atomic force microscopy	AFM573	Surface Nanostiffness Parameters.zip	Surface_Nanostiffness_Parameters.xlsx	figshare	978888	http://dx.doi.org/10.6084/m9.figshare.978888	Statistical analysis	Surface_Nanostiffness_Parameters.xlsx	figshare	978888	http://dx.doi.org/10.6084/m9.figshare.978888
Aglaoctenus lagotis-8	Sample preparation	Multimode atomic force microscopy imaging analyses	Atomic force microscopy	AFM574	Surface Nanostiffness Parameters.zip	Surface_Nanostiffness_Parameters.xlsx	figshare	978888	http://dx.doi.org/10.6084/m9.figshare.978888	Statistical analysis	Surface_Nanostiffness_Parameters.xlsx	figshare	978888	http://dx.doi.org/10.6084/m9.figshare.978888
Aglaoctenus lagotis-9	Sample preparation	Multimode atomic force microscopy imaging analyses	Atomic force microscopy	AFM575	Surface Nanostiffness Parameters.zip	Surface_Nanostiffness_Parameters.xlsx	figshare	978888	http://dx.doi.org/10.6084/m9.figshare.978888	Statistical analysis	Surface_Nanostiffness_Parameters.xlsx	figshare	978888	http://dx.doi.org/10.6084/m9.figshare.978888
Aglaoctenus lagotis-10	Sample preparation	Multimode atomic force microscopy imaging analyses	Atomic force microscopy	AFM576	Surface Nanostiffness Parameters.zip	Surface_Nanostiffness_Parameters.xlsx	figshare	978888	http://dx.doi.org/10.6084/m9.figshare.978888	Statistical analysis	Surface_Nanostiffness_Parameters.xlsx	figshare	978888	http://dx.doi.org/10.6084/m9.figshare.978888
Argiope argentata-1	Sample preparation	Multimode atomic force microscopy imaging analyses	Atomic force microscopy	AFM577	Surface Nanostiffness Parameters.zip	Surface_Nanostiffness_Parameters.xlsx	figshare	978888	http://dx.doi.org/10.6084/m9.figshare.978888	Statistical analysis	Surface_Nanostiffness_Parameters.xlsx	figshare	978888	http://dx.doi.org/10.6084/m9.figshare.978888
Argiope argentata-2	Sample preparation	Multimode atomic force microscopy imaging analyses	Atomic force microscopy	AFM578	Surface Nanostiffness Parameters.zip	Surface_Nanostiffness_Parameters.xlsx	figshare	978888	http://dx.doi.org/10.6084/m9.figshare.978888	Statistical analysis	Surface_Nanostiffness_Parameters.xlsx	figshare	978888	http://dx.doi.org/10.6084/m9.figshare.978888
Argiope argentata-3	Sample preparation	Multimode atomic force microscopy imaging analyses	Atomic force microscopy	AFM579	Surface Nanostiffness Parameters.zip	Surface_Nanostiffness_Parameters.xlsx	figshare	978888	http://dx.doi.org/10.6084/m9.figshare.978888	Statistical analysis	Surface_Nanostiffness_Parameters.xlsx	figshare	978888	http://dx.doi.org/10.6084/m9.figshare.978888
Argiope argentata-4	Sample preparation	Multimode atomic force microscopy imaging analyses	Atomic force microscopy	AFM580	Surface Nanostiffness Parameters.zip	Surface_Nanostiffness_Parameters.xlsx	figshare	978888	http://dx.doi.org/10.6084/m9.figshare.978888	Statistical analysis	Surface_Nanostiffness_Parameters.xlsx	figshare	978888	http://dx.doi.org/10.6084/m9.figshare.978888
Argiope argentata-5	Sample preparation	Multimode atomic force microscopy imaging analyses	Atomic force microscopy	AFM581	Surface Nanostiffness Parameters.zip	Surface_Nanostiffness_Parameters.xlsx	figshare	978888	http://dx.doi.org/10.6084/m9.figshare.978888	Statistical analysis	Surface_Nanostiffness_Parameters.xlsx	figshare	978888	http://dx.doi.org/10.6084/m9.figshare.978888
Argiope argentata-6	Sample preparation	Multimode atomic force microscopy imaging analyses	Atomic force microscopy	AFM582	Surface Nanostiffness Parameters.zip	Surface_Nanostiffness_Parameters.xlsx	figshare	978888	http://dx.doi.org/10.6084/m9.figshare.978888	Statistical analysis	Surface_Nanostiffness_Parameters.xlsx	figshare	978888	http://dx.doi.org/10.6084/m9.figshare.978888
Argiope argentata-7	Sample preparation	Multimode atomic force microscopy imaging analyses	Atomic force microscopy	AFM583	Surface Nanostiffness Parameters.zip	Surface_Nanostiffness_Parameters.xlsx	figshare	978888	http://dx.doi.org/10.6084/m9.figshare.978888	Statistical analysis	Surface_Nanostiffness_Parameters.xlsx	figshare	978888	http://dx.doi.org/10.6084/m9.figshare.978888
Argiope argentata-8	Sample preparation	Multimode atomic force microscopy imaging analyses	Atomic force microscopy	AFM584	Surface Nanostiffness Parameters.zip	Surface_Nanostiffness_Parameters.xlsx	figshare	978888	http://dx.doi.org/10.6084/m9.figshare.978888	Statistical analysis	Surface_Nanostiffness_Parameters.xlsx	figshare	978888	http://dx.doi.org/10.6084/m9.figshare.978888
Argiope argentata-9	Sample preparation	Multimode atomic force microscopy imaging analyses	Atomic force microscopy	AFM585	Surface Nanostiffness Parameters.zip	Surface_Nanostiffness_Parameters.xlsx	figshare	978888	http://dx.doi.org/10.6084/m9.figshare.978888	Statistical analysis	Surface_Nanostiffness_Parameters.xlsx	figshare	978888	http://dx.doi.org/10.6084/m9.figshare.978888
Argiope argentata-10	Sample preparation	Multimode atomic force microscopy imaging analyses	Atomic force microscopy	AFM586	Surface Nanostiffness Parameters.zip	Surface_Nanostiffness_Parameters.xlsx	figshare	978888	http://dx.doi.org/10.6084/m9.figshare.978888	Statistical analysis	Surface_Nanostiffness_Parameters.xlsx	figshare	978888	http://dx.doi.org/10.6084/m9.figshare.978888
Argiope lobata-1	Sample preparation	Multimode atomic force microscopy imaging analyses	Atomic force microscopy	AFM587	Surface Nanostiffness Parameters.zip	Surface_Nanostiffness_Parameters.xlsx	figshare	978888	http://dx.doi.org/10.6084/m9.figshare.978888	Statistical analysis	Surface_Nanostiffness_Parameters.xlsx	figshare	978888	http://dx.doi.org/10.6084/m9.figshare.978888
Argiope lobata-2	Sample preparation	Multimode atomic force microscopy imaging analyses	Atomic force microscopy	AFM588	Surface Nanostiffness Parameters.zip	Surface_Nanostiffness_Parameters.xlsx	figshare	978888	http://dx.doi.org/10.6084/m9.figshare.978888	Statistical analysis	Surface_Nanostiffness_Parameters.xlsx	figshare	978888	http://dx.doi.org/10.6084/m9.figshare.978888
Argiope lobata-3	Sample preparation	Multimode atomic force microscopy imaging analyses	Atomic force microscopy	AFM589	Surface Nanostiffness Parameters.zip	Surface_Nanostiffness_Parameters.xlsx	figshare	978888	http://dx.doi.org/10.6084/m9.figshare.978888	Statistical analysis	Surface_Nanostiffness_Parameters.xlsx	figshare	978888	http://dx.doi.org/10.6084/m9.figshare.978888
Argiope lobata-4	Sample preparation	Multimode atomic force microscopy imaging analyses	Atomic force microscopy	AFM590	Surface Nanostiffness Parameters.zip	Surface_Nanostiffness_Parameters.xlsx	figshare	978888	http://dx.doi.org/10.6084/m9.figshare.978888	Statistical analysis	Surface_Nanostiffness_Parameters.xlsx	figshare	978888	http://dx.doi.org/10.6084/m9.figshare.978888
Argiope lobata-5	Sample preparation	Multimode atomic force microscopy imaging analyses	Atomic force microscopy	AFM591	Surface Nanostiffness Parameters.zip	Surface_Nanostiffness_Parameters.xlsx	figshare	978888	http://dx.doi.org/10.6084/m9.figshare.978888	Statistical analysis	Surface_Nanostiffness_Parameters.xlsx	figshare	978888	http://dx.doi.org/10.6084/m9.figshare.978888
Argiope lobata-6	Sample preparation	Multimode atomic force microscopy imaging analyses	Atomic force microscopy	AFM592	Surface Nanostiffness Parameters.zip	Surface_Nanostiffness_Parameters.xlsx	figshare	978888	http://dx.doi.org/10.6084/m9.figshare.978888	Statistical analysis	Surface_Nanostiffness_Parameters.xlsx	figshare	978888	http://dx.doi.org/10.6084/m9.figshare.978888
Argiope lobata-7	Sample preparation	Multimode atomic force microscopy imaging analyses	Atomic force microscopy	AFM593	Surface Nanostiffness Parameters.zip	Surface_Nanostiffness_Parameters.xlsx	figshare	978888	http://dx.doi.org/10.6084/m9.figshare.978888	Statistical analysis	Surface_Nanostiffness_Parameters.xlsx	figshare	978888	http://dx.doi.org/10.6084/m9.figshare.978888
Argiope lobata-8	Sample preparation	Multimode atomic force microscopy imaging analyses	Atomic force microscopy	AFM594	Surface Nanostiffness Parameters.zip	Surface_Nanostiffness_Parameters.xlsx	figshare	978888	http://dx.doi.org/10.6084/m9.figshare.978888	Statistical analysis	Surface_Nanostiffness_Parameters.xlsx	figshare	978888	http://dx.doi.org/10.6084/m9.figshare.978888
Argiope lobata-9	Sample preparation	Multimode atomic force microscopy imaging analyses	Atomic force microscopy	AFM595	Surface Nanostiffness Parameters.zip	Surface_Nanostiffness_Parameters.xlsx	figshare	978888	http://dx.doi.org/10.6084/m9.figshare.978888	Statistical analysis	Surface_Nanostiffness_Parameters.xlsx	figshare	978888	http://dx.doi.org/10.6084/m9.figshare.978888
Argiope lobata-10	Sample preparation	Multimode atomic force microscopy imaging analyses	Atomic force microscopy	AFM596	Surface Nanostiffness Parameters.zip	Surface_Nanostiffness_Parameters.xlsx	figshare	978888	http://dx.doi.org/10.6084/m9.figshare.978888	Statistical analysis	Surface_Nanostiffness_Parameters.xlsx	figshare	978888	http://dx.doi.org/10.6084/m9.figshare.978888
Argiope lobata-11	Sample preparation	Multimode atomic force microscopy imaging analyses	Atomic force microscopy	AFM597	Surface Nanostiffness Parameters.zip	Surface_Nanostiffness_Parameters.xlsx	figshare	978888	http://dx.doi.org/10.6084/m9.figshare.978888	Statistical analysis	Surface_Nanostiffness_Parameters.xlsx	figshare	978888	http://dx.doi.org/10.6084/m9.figshare.978888
Argiope lobata-12	Sample preparation	Multimode atomic force microscopy imaging analyses	Atomic force microscopy	AFM598	Surface Nanostiffness Parameters.zip	Surface_Nanostiffness_Parameters.xlsx	figshare	978888	http://dx.doi.org/10.6084/m9.figshare.978888	Statistical analysis	Surface_Nanostiffness_Parameters.xlsx	figshare	978888	http://dx.doi.org/10.6084/m9.figshare.978888
Argiope lobata-13	Sample preparation	Multimode atomic force microscopy imaging analyses	Atomic force microscopy	AFM599	Surface Nanostiffness Parameters.zip	Surface_Nanostiffness_Parameters.xlsx	figshare	978888	http://dx.doi.org/10.6084/m9.figshare.978888	Statistical analysis	Surface_Nanostiffness_Parameters.xlsx	figshare	978888	http://dx.doi.org/10.6084/m9.figshare.978888
Argiope lobata-14	Sample preparation	Multimode atomic force microscopy imaging analyses	Atomic force microscopy	AFM600	Surface Nanostiffness Parameters.zip	Surface_Nanostiffness_Parameters.xlsx	figshare	978888	http://dx.doi.org/10.6084/m9.figshare.978888	Statistical analysis	Surface_Nanostiffness_Parameters.xlsx	figshare	978888	http://dx.doi.org/10.6084/m9.figshare.978888
Argiope lobata-15	Sample preparation	Multimode atomic force microscopy imaging analyses	Atomic force microscopy	AFM601	Surface Nanostiffness Parameters.zip	Surface_Nanostiffness_Parameters.xlsx	figshare	978888	http://dx.doi.org/10.6084/m9.figshare.978888	Statistical analysis	Surface_Nanostiffness_Parameters.xlsx	figshare	978888	http://dx.doi.org/10.6084/m9.figshare.978888
Avicularia juruensis-1	Sample preparation	Multimode atomic force microscopy imaging analyses	Atomic force microscopy	AFM602	Surface Nanostiffness Parameters.zip	Surface_Nanostiffness_Parameters.xlsx	figshare	978888	http://dx.doi.org/10.6084/m9.figshare.978888	Statistical analysis	Surface_Nanostiffness_Parameters.xlsx	figshare	978888	http://dx.doi.org/10.6084/m9.figshare.978888
Avicularia juruensis-2	Sample preparation	Multimode atomic force microscopy imaging analyses	Atomic force microscopy	AFM603	Surface Nanostiffness Parameters.zip	Surface_Nanostiffness_Parameters.xlsx	figshare	978888	http://dx.doi.org/10.6084/m9.figshare.978888	Statistical analysis	Surface_Nanostiffness_Parameters.xlsx	figshare	978888	http://dx.doi.org/10.6084/m9.figshare.978888
Avicularia juruensis-3	Sample preparation	Multimode atomic force microscopy imaging analyses	Atomic force microscopy	AFM604	Surface Nanostiffness Parameters.zip	Surface_Nanostiffness_Parameters.xlsx	figshare	978888	http://dx.doi.org/10.6084/m9.figshare.978888	Statistical analysis	Surface_Nanostiffness_Parameters.xlsx	figshare	978888	http://dx.doi.org/10.6084/m9.figshare.978888
Avicularia juruensis-4	Sample preparation	Multimode atomic force microscopy imaging analyses	Atomic force microscopy	AFM605	Surface Nanostiffness Parameters.zip	Surface_Nanostiffness_Parameters.xlsx	figshare	978888	http://dx.doi.org/10.6084/m9.figshare.978888	Statistical analysis	Surface_Nanostiffness_Parameters.xlsx	figshare	978888	http://dx.doi.org/10.6084/m9.figshare.978888
Avicularia juruensis-5	Sample preparation	Multimode atomic force microscopy imaging analyses	Atomic force microscopy	AFM606	Surface Nanostiffness Parameters.zip	Surface_Nanostiffness_Parameters.xlsx	figshare	978888	http://dx.doi.org/10.6084/m9.figshare.978888	Statistical analysis	Surface_Nanostiffness_Parameters.xlsx	figshare	978888	http://dx.doi.org/10.6084/m9.figshare.978888
Avicularia juruensis-6	Sample preparation	Multimode atomic force microscopy imaging analyses	Atomic force microscopy	AFM607	Surface Nanostiffness Parameters.zip	Surface_Nanostiffness_Parameters.xlsx	figshare	978888	http://dx.doi.org/10.6084/m9.figshare.978888	Statistical analysis	Surface_Nanostiffness_Parameters.xlsx	figshare	978888	http://dx.doi.org/10.6084/m9.figshare.978888
Avicularia juruensis-7	Sample preparation	Multimode atomic force microscopy imaging analyses	Atomic force microscopy	AFM608	Surface Nanostiffness Parameters.zip	Surface_Nanostiffness_Parameters.xlsx	figshare	978888	http://dx.doi.org/10.6084/m9.figshare.978888	Statistical analysis	Surface_Nanostiffness_Parameters.xlsx	figshare	978888	http://dx.doi.org/10.6084/m9.figshare.978888
Avicularia juruensis-8	Sample preparation	Multimode atomic force microscopy imaging analyses	Atomic force microscopy	AFM609	Surface Nanostiffness Parameters.zip	Surface_Nanostiffness_Parameters.xlsx	figshare	978888	http://dx.doi.org/10.6084/m9.figshare.978888	Statistical analysis	Surface_Nanostiffness_Parameters.xlsx	figshare	978888	http://dx.doi.org/10.6084/m9.figshare.978888
Avicularia juruensis-9	Sample preparation	Multimode atomic force microscopy imaging analyses	Atomic force microscopy	AFM610	Surface Nanostiffness Parameters.zip	Surface_Nanostiffness_Parameters.xlsx	figshare	978888	http://dx.doi.org/10.6084/m9.figshare.978888	Statistical analysis	Surface_Nanostiffness_Parameters.xlsx	figshare	978888	http://dx.doi.org/10.6084/m9.figshare.978888
Avicularia juruensis-10	Sample preparation	Multimode atomic force microscopy imaging analyses	Atomic force microscopy	AFM611	Surface Nanostiffness Parameters.zip	Surface_Nanostiffness_Parameters.xlsx	figshare	978888	http://dx.doi.org/10.6084/m9.figshare.978888	Statistical analysis	Surface_Nanostiffness_Parameters.xlsx	figshare	978888	http://dx.doi.org/10.6084/m9.figshare.978888
Avicularia sp-1	Sample preparation	Multimode atomic force microscopy imaging analyses	Atomic force microscopy	AFM612	Surface Nanostiffness Parameters.zip	Surface_Nanostiffness_Parameters.xlsx	figshare	978888	http://dx.doi.org/10.6084/m9.figshare.978888	Statistical analysis	Surface_Nanostiffness_Parameters.xlsx	figshare	978888	http://dx.doi.org/10.6084/m9.figshare.978888
Avicularia sp-2	Sample preparation	Multimode atomic force microscopy imaging analyses	Atomic force microscopy	AFM613	Surface Nanostiffness Parameters.zip	Surface_Nanostiffness_Parameters.xlsx	figshare	978888	http://dx.doi.org/10.6084/m9.figshare.978888	Statistical analysis	Surface_Nanostiffness_Parameters.xlsx	figshare	978888	http://dx.doi.org/10.6084/m9.figshare.978888
Avicularia sp-3	Sample preparation	Multimode atomic force microscopy imaging analyses	Atomic force microscopy	AFM614	Surface Nanostiffness Parameters.zip	Surface_Nanostiffness_Parameters.xlsx	figshare	978888	http://dx.doi.org/10.6084/m9.figshare.978888	Statistical analysis	Surface_Nanostiffness_Parameters.xlsx	figshare	978888	http://dx.doi.org/10.6084/m9.figshare.978888
Avicularia sp-4	Sample preparation	Multimode atomic force microscopy imaging analyses	Atomic force microscopy	AFM615	Surface Nanostiffness Parameters.zip	Surface_Nanostiffness_Parameters.xlsx	figshare	978888	http://dx.doi.org/10.6084/m9.figshare.978888	Statistical analysis	Surface_Nanostiffness_Parameters.xlsx	figshare	978888	http://dx.doi.org/10.6084/m9.figshare.978888
Avicularia sp-5	Sample preparation	Multimode atomic force microscopy imaging analyses	Atomic force microscopy	AFM616	Surface Nanostiffness Parameters.zip	Surface_Nanostiffness_Parameters.xlsx	figshare	978888	http://dx.doi.org/10.6084/m9.figshare.978888	Statistical analysis	Surface_Nanostiffness_Parameters.xlsx	figshare	978888	http://dx.doi.org/10.6084/m9.figshare.978888
Avicularia sp-6	Sample preparation	Multimode atomic force microscopy imaging analyses	Atomic force microscopy	AFM617	Surface Nanostiffness Parameters.zip	Surface_Nanostiffness_Parameters.xlsx	figshare	978888	http://dx.doi.org/10.6084/m9.figshare.978888	Statistical analysis	Surface_Nanostiffness_Parameters.xlsx	figshare	978888	http://dx.doi.org/10.6084/m9.figshare.978888
Avicularia sp-7	Sample preparation	Multimode atomic force microscopy imaging analyses	Atomic force microscopy	AFM618	Surface Nanostiffness Parameters.zip	Surface_Nanostiffness_Parameters.xlsx	figshare	978888	http://dx.doi.org/10.6084/m9.figshare.978888	Statistical analysis	Surface_Nanostiffness_Parameters.xlsx	figshare	978888	http://dx.doi.org/10.6084/m9.figshare.978888
Avicularia sp-8	Sample preparation	Multimode atomic force microscopy imaging analyses	Atomic force microscopy	AFM619	Surface Nanostiffness Parameters.zip	Surface_Nanostiffness_Parameters.xlsx	figshare	978888	http://dx.doi.org/10.6084/m9.figshare.978888	Statistical analysis	Surface_Nanostiffness_Parameters.xlsx	figshare	978888	http://dx.doi.org/10.6084/m9.figshare.978888
Avicularia sp-9	Sample preparation	Multimode atomic force microscopy imaging analyses	Atomic force microscopy	AFM620	Surface Nanostiffness Parameters.zip	Surface_Nanostiffness_Parameters.xlsx	figshare	978888	http://dx.doi.org/10.6084/m9.figshare.978888	Statistical analysis	Surface_Nanostiffness_Parameters.xlsx	figshare	978888	http://dx.doi.org/10.6084/m9.figshare.978888
Avicularia sp-10	Sample preparation	Multimode atomic force microscopy imaging analyses	Atomic force microscopy	AFM621	Surface Nanostiffness Parameters.zip	Surface_Nanostiffness_Parameters.xlsx	figshare	978888	http://dx.doi.org/10.6084/m9.figshare.978888	Statistical analysis	Surface_Nanostiffness_Parameters.xlsx	figshare	978888	http://dx.doi.org/10.6084/m9.figshare.978888
Avicularia sp-11	Sample preparation	Multimode atomic force microscopy imaging analyses	Atomic force microscopy	AFM622	Surface Nanostiffness Parameters.zip	Surface_Nanostiffness_Parameters.xlsx	figshare	978888	http://dx.doi.org/10.6084/m9.figshare.978888	Statistical analysis	Surface_Nanostiffness_Parameters.xlsx	figshare	978888	http://dx.doi.org/10.6084/m9.figshare.978888
Gasteracantha cancriformis-1	Sample preparation	Multimode atomic force microscopy imaging analyses	Atomic force microscopy	AFM623	Surface Nanostiffness Parameters.zip	Surface_Nanostiffness_Parameters.xlsx	figshare	978888	http://dx.doi.org/10.6084/m9.figshare.978888	Statistical analysis	Surface_Nanostiffness_Parameters.xlsx	figshare	978888	http://dx.doi.org/10.6084/m9.figshare.978888
Gasteracantha cancriformis-2	Sample preparation	Multimode atomic force microscopy imaging analyses	Atomic force microscopy	AFM624	Surface Nanostiffness Parameters.zip	Surface_Nanostiffness_Parameters.xlsx	figshare	978888	http://dx.doi.org/10.6084/m9.figshare.978888	Statistical analysis	Surface_Nanostiffness_Parameters.xlsx	figshare	978888	http://dx.doi.org/10.6084/m9.figshare.978888
Gasteracantha cancriformis-3	Sample preparation	Multimode atomic force microscopy imaging analyses	Atomic force microscopy	AFM625	Surface Nanostiffness Parameters.zip	Surface_Nanostiffness_Parameters.xlsx	figshare	978888	http://dx.doi.org/10.6084/m9.figshare.978888	Statistical analysis	Surface_Nanostiffness_Parameters.xlsx	figshare	978888	http://dx.doi.org/10.6084/m9.figshare.978888
Gasteracantha cancriformis-4	Sample preparation	Multimode atomic force microscopy imaging analyses	Atomic force microscopy	AFM626	Surface Nanostiffness Parameters.zip	Surface_Nanostiffness_Parameters.xlsx	figshare	978888	http://dx.doi.org/10.6084/m9.figshare.978888	Statistical analysis	Surface_Nanostiffness_Parameters.xlsx	figshare	978888	http://dx.doi.org/10.6084/m9.figshare.978888
Gasteracantha cancriformis-5	Sample preparation	Multimode atomic force microscopy imaging analyses	Atomic force microscopy	AFM627	Surface Nanostiffness Parameters.zip	Surface_Nanostiffness_Parameters.xlsx	figshare	978888	http://dx.doi.org/10.6084/m9.figshare.978888	Statistical analysis	Surface_Nanostiffness_Parameters.xlsx	figshare	978888	http://dx.doi.org/10.6084/m9.figshare.978888
Gasteracantha cancriformis-6	Sample preparation	Multimode atomic force microscopy imaging analyses	Atomic force microscopy	AFM628	Surface Nanostiffness Parameters.zip	Surface_Nanostiffness_Parameters.xlsx	figshare	978888	http://dx.doi.org/10.6084/m9.figshare.978888	Statistical analysis	Surface_Nanostiffness_Parameters.xlsx	figshare	978888	http://dx.doi.org/10.6084/m9.figshare.978888
Gasteracantha cancriformis-7	Sample preparation	Multimode atomic force microscopy imaging analyses	Atomic force microscopy	AFM629	Surface Nanostiffness Parameters.zip	Surface_Nanostiffness_Parameters.xlsx	figshare	978888	http://dx.doi.org/10.6084/m9.figshare.978888	Statistical analysis	Surface_Nanostiffness_Parameters.xlsx	figshare	978888	http://dx.doi.org/10.6084/m9.figshare.978888
Gasteracantha cancriformis-8	Sample preparation	Multimode atomic force microscopy imaging analyses	Atomic force microscopy	AFM630	Surface Nanostiffness Parameters.zip	Surface_Nanostiffness_Parameters.xlsx	figshare	978888	http://dx.doi.org/10.6084/m9.figshare.978888	Statistical analysis	Surface_Nanostiffness_Parameters.xlsx	figshare	978888	http://dx.doi.org/10.6084/m9.figshare.978888
Gasteracantha cancriformis-9	Sample preparation	Multimode atomic force microscopy imaging analyses	Atomic force microscopy	AFM631	Surface Nanostiffness Parameters.zip	Surface_Nanostiffness_Parameters.xlsx	figshare	978888	http://dx.doi.org/10.6084/m9.figshare.978888	Statistical analysis	Surface_Nanostiffness_Parameters.xlsx	figshare	978888	http://dx.doi.org/10.6084/m9.figshare.978888
Gasteracantha cancriformis-10	Sample preparation	Multimode atomic force microscopy imaging analyses	Atomic force microscopy	AFM632	Surface Nanostiffness Parameters.zip	Surface_Nanostiffness_Parameters.xlsx	figshare	978888	http://dx.doi.org/10.6084/m9.figshare.978888	Statistical analysis	Surface_Nanostiffness_Parameters.xlsx	figshare	978888	http://dx.doi.org/10.6084/m9.figshare.978888
Nephila clavipes-1	Sample preparation	Multimode atomic force microscopy imaging analyses	Atomic force microscopy	AFM633	Surface Nanostiffness Parameters.zip	Surface_Nanostiffness_Parameters.xlsx	figshare	978888	http://dx.doi.org/10.6084/m9.figshare.978888	Statistical analysis	Surface_Nanostiffness_Parameters.xlsx	figshare	978888	http://dx.doi.org/10.6084/m9.figshare.978888
Nephila clavipes-2	Sample preparation	Multimode atomic force microscopy imaging analyses	Atomic force microscopy	AFM634	Surface Nanostiffness Parameters.zip	Surface_Nanostiffness_Parameters.xlsx	figshare	978888	http://dx.doi.org/10.6084/m9.figshare.978888	Statistical analysis	Surface_Nanostiffness_Parameters.xlsx	figshare	978888	http://dx.doi.org/10.6084/m9.figshare.978888
Nephila clavipes-3	Sample preparation	Multimode atomic force microscopy imaging analyses	Atomic force microscopy	AFM635	Surface Nanostiffness Parameters.zip	Surface_Nanostiffness_Parameters.xlsx	figshare	978888	http://dx.doi.org/10.6084/m9.figshare.978888	Statistical analysis	Surface_Nanostiffness_Parameters.xlsx	figshare	978888	http://dx.doi.org/10.6084/m9.figshare.978888
Nephila clavipes-4	Sample preparation	Multimode atomic force microscopy imaging analyses	Atomic force microscopy	AFM636	Surface Nanostiffness Parameters.zip	Surface_Nanostiffness_Parameters.xlsx	figshare	978888	http://dx.doi.org/10.6084/m9.figshare.978888	Statistical analysis	Surface_Nanostiffness_Parameters.xlsx	figshare	978888	http://dx.doi.org/10.6084/m9.figshare.978888
Nephila clavipes-5	Sample preparation	Multimode atomic force microscopy imaging analyses	Atomic force microscopy	AFM637	Surface Nanostiffness Parameters.zip	Surface_Nanostiffness_Parameters.xlsx	figshare	978888	http://dx.doi.org/10.6084/m9.figshare.978888	Statistical analysis	Surface_Nanostiffness_Parameters.xlsx	figshare	978888	http://dx.doi.org/10.6084/m9.figshare.978888
Nephila clavipes-6	Sample preparation	Multimode atomic force microscopy imaging analyses	Atomic force microscopy	AFM638	Surface Nanostiffness Parameters.zip	Surface_Nanostiffness_Parameters.xlsx	figshare	978888	http://dx.doi.org/10.6084/m9.figshare.978888	Statistical analysis	Surface_Nanostiffness_Parameters.xlsx	figshare	978888	http://dx.doi.org/10.6084/m9.figshare.978888
Nephila clavipes-7	Sample preparation	Multimode atomic force microscopy imaging analyses	Atomic force microscopy	AFM639	Surface Nanostiffness Parameters.zip	Surface_Nanostiffness_Parameters.xlsx	figshare	978888	http://dx.doi.org/10.6084/m9.figshare.978888	Statistical analysis	Surface_Nanostiffness_Parameters.xlsx	figshare	978888	http://dx.doi.org/10.6084/m9.figshare.978888
Nephila clavipes-8	Sample preparation	Multimode atomic force microscopy imaging analyses	Atomic force microscopy	AFM640	Surface Nanostiffness Parameters.zip	Surface_Nanostiffness_Parameters.xlsx	figshare	978888	http://dx.doi.org/10.6084/m9.figshare.978888	Statistical analysis	Surface_Nanostiffness_Parameters.xlsx	figshare	978888	http://dx.doi.org/10.6084/m9.figshare.978888
Nephila clavipes-9	Sample preparation	Multimode atomic force microscopy imaging analyses	Atomic force microscopy	AFM641	Surface Nanostiffness Parameters.zip	Surface_Nanostiffness_Parameters.xlsx	figshare	978888	http://dx.doi.org/10.6084/m9.figshare.978888	Statistical analysis	Surface_Nanostiffness_Parameters.xlsx	figshare	978888	http://dx.doi.org/10.6084/m9.figshare.978888
Nephila clavipes-10	Sample preparation	Multimode atomic force microscopy imaging analyses	Atomic force microscopy	AFM642	Surface Nanostiffness Parameters.zip	Surface_Nanostiffness_Parameters.xlsx	figshare	978888	http://dx.doi.org/10.6084/m9.figshare.978888	Statistical analysis	Surface_Nanostiffness_Parameters.xlsx	figshare	978888	http://dx.doi.org/10.6084/m9.figshare.978888
Nephilengys cruentata-1	Sample preparation	Multimode atomic force microscopy imaging analyses	Atomic force microscopy	AFM643	Surface Nanostiffness Parameters.zip	Surface_Nanostiffness_Parameters.xlsx	figshare	978888	http://dx.doi.org/10.6084/m9.figshare.978888	Statistical analysis	Surface_Nanostiffness_Parameters.xlsx	figshare	978888	http://dx.doi.org/10.6084/m9.figshare.978888
Nephilengys cruentata-2	Sample preparation	Multimode atomic force microscopy imaging analyses	Atomic force microscopy	AFM644	Surface Nanostiffness Parameters.zip	Surface_Nanostiffness_Parameters.xlsx	figshare	978888	http://dx.doi.org/10.6084/m9.figshare.978888	Statistical analysis	Surface_Nanostiffness_Parameters.xlsx	figshare	978888	http://dx.doi.org/10.6084/m9.figshare.978888
Nephilengys cruentata-3	Sample preparation	Multimode atomic force microscopy imaging analyses	Atomic force microscopy	AFM645	Surface Nanostiffness Parameters.zip	Surface_Nanostiffness_Parameters.xlsx	figshare	978888	http://dx.doi.org/10.6084/m9.figshare.978888	Statistical analysis	Surface_Nanostiffness_Parameters.xlsx	figshare	978888	http://dx.doi.org/10.6084/m9.figshare.978888
Nephilengys cruentata-4	Sample preparation	Multimode atomic force microscopy imaging analyses	Atomic force microscopy	AFM646	Surface Nanostiffness Parameters.zip	Surface_Nanostiffness_Parameters.xlsx	figshare	978888	http://dx.doi.org/10.6084/m9.figshare.978888	Statistical analysis	Surface_Nanostiffness_Parameters.xlsx	figshare	978888	http://dx.doi.org/10.6084/m9.figshare.978888
Nephilengys cruentata-5	Sample preparation	Multimode atomic force microscopy imaging analyses	Atomic force microscopy	AFM647	Surface Nanostiffness Parameters.zip	Surface_Nanostiffness_Parameters.xlsx	figshare	978888	http://dx.doi.org/10.6084/m9.figshare.978888	Statistical analysis	Surface_Nanostiffness_Parameters.xlsx	figshare	978888	http://dx.doi.org/10.6084/m9.figshare.978888
Nephilengys cruentata-6	Sample preparation	Multimode atomic force microscopy imaging analyses	Atomic force microscopy	AFM648	Surface Nanostiffness Parameters.zip	Surface_Nanostiffness_Parameters.xlsx	figshare	978888	http://dx.doi.org/10.6084/m9.figshare.978888	Statistical analysis	Surface_Nanostiffness_Parameters.xlsx	figshare	978888	http://dx.doi.org/10.6084/m9.figshare.978888
Nephilengys cruentata-7	Sample preparation	Multimode atomic force microscopy imaging analyses	Atomic force microscopy	AFM649	Surface Nanostiffness Parameters.zip	Surface_Nanostiffness_Parameters.xlsx	figshare	978888	http://dx.doi.org/10.6084/m9.figshare.978888	Statistical analysis	Surface_Nanostiffness_Parameters.xlsx	figshare	978888	http://dx.doi.org/10.6084/m9.figshare.978888
Nephilengys cruentata-8	Sample preparation	Multimode atomic force microscopy imaging analyses	Atomic force microscopy	AFM650	Surface Nanostiffness Parameters.zip	Surface_Nanostiffness_Parameters.xlsx	figshare	978888	http://dx.doi.org/10.6084/m9.figshare.978888	Statistical analysis	Surface_Nanostiffness_Parameters.xlsx	figshare	978888	http://dx.doi.org/10.6084/m9.figshare.978888
Nephilengys cruentata-9	Sample preparation	Multimode atomic force microscopy imaging analyses	Atomic force microscopy	AFM651	Surface Nanostiffness Parameters.zip	Surface_Nanostiffness_Parameters.xlsx	figshare	978888	http://dx.doi.org/10.6084/m9.figshare.978888	Statistical analysis	Surface_Nanostiffness_Parameters.xlsx	figshare	978888	http://dx.doi.org/10.6084/m9.figshare.978888
Nephilengys cruentata-10	Sample preparation	Multimode atomic force microscopy imaging analyses	Atomic force microscopy	AFM652	Surface Nanostiffness Parameters.zip	Surface_Nanostiffness_Parameters.xlsx	figshare	978888	http://dx.doi.org/10.6084/m9.figshare.978888	Statistical analysis	Surface_Nanostiffness_Parameters.xlsx	figshare	978888	http://dx.doi.org/10.6084/m9.figshare.978888
Nephilengys cruentata-11	Sample preparation	Multimode atomic force microscopy imaging analyses	Atomic force microscopy	AFM653	Surface Nanostiffness Parameters.zip	Surface_Nanostiffness_Parameters.xlsx	figshare	978888	http://dx.doi.org/10.6084/m9.figshare.978888	Statistical analysis	Surface_Nanostiffness_Parameters.xlsx	figshare	978888	http://dx.doi.org/10.6084/m9.figshare.978888
Parawixia bistriata-1	Sample preparation	Multimode atomic force microscopy imaging analyses	Atomic force microscopy	AFM654	Surface Nanostiffness Parameters.zip	Surface_Nanostiffness_Parameters.xlsx	figshare	978888	http://dx.doi.org/10.6084/m9.figshare.978888	Statistical analysis	Surface_Nanostiffness_Parameters.xlsx	figshare	978888	http://dx.doi.org/10.6084/m9.figshare.978888
Parawixia bistriata-2	Sample preparation	Multimode atomic force microscopy imaging analyses	Atomic force microscopy	AFM655	Surface Nanostiffness Parameters.zip	Surface_Nanostiffness_Parameters.xlsx	figshare	978888	http://dx.doi.org/10.6084/m9.figshare.978888	Statistical analysis	Surface_Nanostiffness_Parameters.xlsx	figshare	978888	http://dx.doi.org/10.6084/m9.figshare.978888
Parawixia bistriata-3	Sample preparation	Multimode atomic force microscopy imaging analyses	Atomic force microscopy	AFM656	Surface Nanostiffness Parameters.zip	Surface_Nanostiffness_Parameters.xlsx	figshare	978888	http://dx.doi.org/10.6084/m9.figshare.978888	Statistical analysis	Surface_Nanostiffness_Parameters.xlsx	figshare	978888	http://dx.doi.org/10.6084/m9.figshare.978888
Parawixia bistriata-4	Sample preparation	Multimode atomic force microscopy imaging analyses	Atomic force microscopy	AFM657	Surface Nanostiffness Parameters.zip	Surface_Nanostiffness_Parameters.xlsx	figshare	978888	http://dx.doi.org/10.6084/m9.figshare.978888	Statistical analysis	Surface_Nanostiffness_Parameters.xlsx	figshare	978888	http://dx.doi.org/10.6084/m9.figshare.978888
Parawixia bistriata-5	Sample preparation	Multimode atomic force microscopy imaging analyses	Atomic force microscopy	AFM658	Surface Nanostiffness Parameters.zip	Surface_Nanostiffness_Parameters.xlsx	figshare	978888	http://dx.doi.org/10.6084/m9.figshare.978888	Statistical analysis	Surface_Nanostiffness_Parameters.xlsx	figshare	978888	http://dx.doi.org/10.6084/m9.figshare.978888
Parawixia bistriata-6	Sample preparation	Multimode atomic force microscopy imaging analyses	Atomic force microscopy	AFM659	Surface Nanostiffness Parameters.zip	Surface_Nanostiffness_Parameters.xlsx	figshare	978888	http://dx.doi.org/10.6084/m9.figshare.978888	Statistical analysis	Surface_Nanostiffness_Parameters.xlsx	figshare	978888	http://dx.doi.org/10.6084/m9.figshare.978888
Parawixia bistriata-7	Sample preparation	Multimode atomic force microscopy imaging analyses	Atomic force microscopy	AFM660	Surface Nanostiffness Parameters.zip	Surface_Nanostiffness_Parameters.xlsx	figshare	978888	http://dx.doi.org/10.6084/m9.figshare.978888	Statistical analysis	Surface_Nanostiffness_Parameters.xlsx	figshare	978888	http://dx.doi.org/10.6084/m9.figshare.978888
Parawixia bistriata-8	Sample preparation	Multimode atomic force microscopy imaging analyses	Atomic force microscopy	AFM661	Surface Nanostiffness Parameters.zip	Surface_Nanostiffness_Parameters.xlsx	figshare	978888	http://dx.doi.org/10.6084/m9.figshare.978888	Statistical analysis	Surface_Nanostiffness_Parameters.xlsx	figshare	978888	http://dx.doi.org/10.6084/m9.figshare.978888
Parawixia bistriata-9	Sample preparation	Multimode atomic force microscopy imaging analyses	Atomic force microscopy	AFM662	Surface Nanostiffness Parameters.zip	Surface_Nanostiffness_Parameters.xlsx	figshare	978888	http://dx.doi.org/10.6084/m9.figshare.978888	Statistical analysis	Surface_Nanostiffness_Parameters.xlsx	figshare	978888	http://dx.doi.org/10.6084/m9.figshare.978888
Parawixia bistriata-10	Sample preparation	Multimode atomic force microscopy imaging analyses	Atomic force microscopy	AFM663	Surface Nanostiffness Parameters.zip	Surface_Nanostiffness_Parameters.xlsx	figshare	978888	http://dx.doi.org/10.6084/m9.figshare.978888	Statistical analysis	Surface_Nanostiffness_Parameters.xlsx	figshare	978888	http://dx.doi.org/10.6084/m9.figshare.978888
#Surface_Nanoviscoelasticity_Parameters
Aglaoctenus lagotis-1	Sample preparation	Multimode atomic force microscopy imaging analyses	Atomic force microscopy	AFM664	Surface Nanoviscoelasticity Parameters.zip	Surface_Nanoviscoelasticity_Parameters.xlsx	figshare	978888	http://dx.doi.org/10.6084/m9.figshare.978888	Statistical analysis	Surface_Nanoviscoelasticity_Parameters.xlsx	figshare	978888	http://dx.doi.org/10.6084/m9.figshare.978888
Aglaoctenus lagotis-2	Sample preparation	Multimode atomic force microscopy imaging analyses	Atomic force microscopy	AFM665	Surface Nanoviscoelasticity Parameters.zip	Surface_Nanoviscoelasticity_Parameters.xlsx	figshare	978888	http://dx.doi.org/10.6084/m9.figshare.978888	Statistical analysis	Surface_Nanoviscoelasticity_Parameters.xlsx	figshare	978888	http://dx.doi.org/10.6084/m9.figshare.978888
Aglaoctenus lagotis-3	Sample preparation	Multimode atomic force microscopy imaging analyses	Atomic force microscopy	AFM666	Surface Nanoviscoelasticity Parameters.zip	Surface_Nanoviscoelasticity_Parameters.xlsx	figshare	978888	http://dx.doi.org/10.6084/m9.figshare.978888	Statistical analysis	Surface_Nanoviscoelasticity_Parameters.xlsx	figshare	978888	http://dx.doi.org/10.6084/m9.figshare.978888
Aglaoctenus lagotis-4	Sample preparation	Multimode atomic force microscopy imaging analyses	Atomic force microscopy	AFM667	Surface Nanoviscoelasticity Parameters.zip	Surface_Nanoviscoelasticity_Parameters.xlsx	figshare	978888	http://dx.doi.org/10.6084/m9.figshare.978888	Statistical analysis	Surface_Nanoviscoelasticity_Parameters.xlsx	figshare	978888	http://dx.doi.org/10.6084/m9.figshare.978888
Aglaoctenus lagotis-5	Sample preparation	Multimode atomic force microscopy imaging analyses	Atomic force microscopy	AFM668	Surface Nanoviscoelasticity Parameters.zip	Surface_Nanoviscoelasticity_Parameters.xlsx	figshare	978888	http://dx.doi.org/10.6084/m9.figshare.978888	Statistical analysis	Surface_Nanoviscoelasticity_Parameters.xlsx	figshare	978888	http://dx.doi.org/10.6084/m9.figshare.978888
Aglaoctenus lagotis-6	Sample preparation	Multimode atomic force microscopy imaging analyses	Atomic force microscopy	AFM669	Surface Nanoviscoelasticity Parameters.zip	Surface_Nanoviscoelasticity_Parameters.xlsx	figshare	978888	http://dx.doi.org/10.6084/m9.figshare.978888	Statistical analysis	Surface_Nanoviscoelasticity_Parameters.xlsx	figshare	978888	http://dx.doi.org/10.6084/m9.figshare.978888
Aglaoctenus lagotis-7	Sample preparation	Multimode atomic force microscopy imaging analyses	Atomic force microscopy	AFM670	Surface Nanoviscoelasticity Parameters.zip	Surface_Nanoviscoelasticity_Parameters.xlsx	figshare	978888	http://dx.doi.org/10.6084/m9.figshare.978888	Statistical analysis	Surface_Nanoviscoelasticity_Parameters.xlsx	figshare	978888	http://dx.doi.org/10.6084/m9.figshare.978888
Aglaoctenus lagotis-8	Sample preparation	Multimode atomic force microscopy imaging analyses	Atomic force microscopy	AFM671	Surface Nanoviscoelasticity Parameters.zip	Surface_Nanoviscoelasticity_Parameters.xlsx	figshare	978888	http://dx.doi.org/10.6084/m9.figshare.978888	Statistical analysis	Surface_Nanoviscoelasticity_Parameters.xlsx	figshare	978888	http://dx.doi.org/10.6084/m9.figshare.978888
Aglaoctenus lagotis-9	Sample preparation	Multimode atomic force microscopy imaging analyses	Atomic force microscopy	AFM672	Surface Nanoviscoelasticity Parameters.zip	Surface_Nanoviscoelasticity_Parameters.xlsx	figshare	978888	http://dx.doi.org/10.6084/m9.figshare.978888	Statistical analysis	Surface_Nanoviscoelasticity_Parameters.xlsx	figshare	978888	http://dx.doi.org/10.6084/m9.figshare.978888
Aglaoctenus lagotis-10	Sample preparation	Multimode atomic force microscopy imaging analyses	Atomic force microscopy	AFM673	Surface Nanoviscoelasticity Parameters.zip	Surface_Nanoviscoelasticity_Parameters.xlsx	figshare	978888	http://dx.doi.org/10.6084/m9.figshare.978888	Statistical analysis	Surface_Nanoviscoelasticity_Parameters.xlsx	figshare	978888	http://dx.doi.org/10.6084/m9.figshare.978888
Aglaoctenus lagotis-11	Sample preparation	Multimode atomic force microscopy imaging analyses	Atomic force microscopy	AFM674	Surface Nanoviscoelasticity Parameters.zip	Surface_Nanoviscoelasticity_Parameters.xlsx	figshare	978888	http://dx.doi.org/10.6084/m9.figshare.978888	Statistical analysis	Surface_Nanoviscoelasticity_Parameters.xlsx	figshare	978888	http://dx.doi.org/10.6084/m9.figshare.978888
Aglaoctenus lagotis-12	Sample preparation	Multimode atomic force microscopy imaging analyses	Atomic force microscopy	AFM675	Surface Nanoviscoelasticity Parameters.zip	Surface_Nanoviscoelasticity_Parameters.xlsx	figshare	978888	http://dx.doi.org/10.6084/m9.figshare.978888	Statistical analysis	Surface_Nanoviscoelasticity_Parameters.xlsx	figshare	978888	http://dx.doi.org/10.6084/m9.figshare.978888
Aglaoctenus lagotis-13	Sample preparation	Multimode atomic force microscopy imaging analyses	Atomic force microscopy	AFM676	Surface Nanoviscoelasticity Parameters.zip	Surface_Nanoviscoelasticity_Parameters.xlsx	figshare	978888	http://dx.doi.org/10.6084/m9.figshare.978888	Statistical analysis	Surface_Nanoviscoelasticity_Parameters.xlsx	figshare	978888	http://dx.doi.org/10.6084/m9.figshare.978888
Aglaoctenus lagotis-14	Sample preparation	Multimode atomic force microscopy imaging analyses	Atomic force microscopy	AFM677	Surface Nanoviscoelasticity Parameters.zip	Surface_Nanoviscoelasticity_Parameters.xlsx	figshare	978888	http://dx.doi.org/10.6084/m9.figshare.978888	Statistical analysis	Surface_Nanoviscoelasticity_Parameters.xlsx	figshare	978888	http://dx.doi.org/10.6084/m9.figshare.978888
Aglaoctenus lagotis-15	Sample preparation	Multimode atomic force microscopy imaging analyses	Atomic force microscopy	AFM678	Surface Nanoviscoelasticity Parameters.zip	Surface_Nanoviscoelasticity_Parameters.xlsx	figshare	978888	http://dx.doi.org/10.6084/m9.figshare.978888	Statistical analysis	Surface_Nanoviscoelasticity_Parameters.xlsx	figshare	978888	http://dx.doi.org/10.6084/m9.figshare.978888
Argiope argentata-1	Sample preparation	Multimode atomic force microscopy imaging analyses	Atomic force microscopy	AFM679	Surface Nanoviscoelasticity Parameters.zip	Surface_Nanoviscoelasticity_Parameters.xlsx	figshare	978888	http://dx.doi.org/10.6084/m9.figshare.978888	Statistical analysis	Surface_Nanoviscoelasticity_Parameters.xlsx	figshare	978888	http://dx.doi.org/10.6084/m9.figshare.978888
Argiope argentata-2	Sample preparation	Multimode atomic force microscopy imaging analyses	Atomic force microscopy	AFM680	Surface Nanoviscoelasticity Parameters.zip	Surface_Nanoviscoelasticity_Parameters.xlsx	figshare	978888	http://dx.doi.org/10.6084/m9.figshare.978888	Statistical analysis	Surface_Nanoviscoelasticity_Parameters.xlsx	figshare	978888	http://dx.doi.org/10.6084/m9.figshare.978888
Argiope argentata-3	Sample preparation	Multimode atomic force microscopy imaging analyses	Atomic force microscopy	AFM681	Surface Nanoviscoelasticity Parameters.zip	Surface_Nanoviscoelasticity_Parameters.xlsx	figshare	978888	http://dx.doi.org/10.6084/m9.figshare.978888	Statistical analysis	Surface_Nanoviscoelasticity_Parameters.xlsx	figshare	978888	http://dx.doi.org/10.6084/m9.figshare.978888
Argiope argentata-4	Sample preparation	Multimode atomic force microscopy imaging analyses	Atomic force microscopy	AFM682	Surface Nanoviscoelasticity Parameters.zip	Surface_Nanoviscoelasticity_Parameters.xlsx	figshare	978888	http://dx.doi.org/10.6084/m9.figshare.978888	Statistical analysis	Surface_Nanoviscoelasticity_Parameters.xlsx	figshare	978888	http://dx.doi.org/10.6084/m9.figshare.978888
Argiope argentata-5	Sample preparation	Multimode atomic force microscopy imaging analyses	Atomic force microscopy	AFM683	Surface Nanoviscoelasticity Parameters.zip	Surface_Nanoviscoelasticity_Parameters.xlsx	figshare	978888	http://dx.doi.org/10.6084/m9.figshare.978888	Statistical analysis	Surface_Nanoviscoelasticity_Parameters.xlsx	figshare	978888	http://dx.doi.org/10.6084/m9.figshare.978888
Argiope argentata-6	Sample preparation	Multimode atomic force microscopy imaging analyses	Atomic force microscopy	AFM684	Surface Nanoviscoelasticity Parameters.zip	Surface_Nanoviscoelasticity_Parameters.xlsx	figshare	978888	http://dx.doi.org/10.6084/m9.figshare.978888	Statistical analysis	Surface_Nanoviscoelasticity_Parameters.xlsx	figshare	978888	http://dx.doi.org/10.6084/m9.figshare.978888
Argiope argentata-7	Sample preparation	Multimode atomic force microscopy imaging analyses	Atomic force microscopy	AFM685	Surface Nanoviscoelasticity Parameters.zip	Surface_Nanoviscoelasticity_Parameters.xlsx	figshare	978888	http://dx.doi.org/10.6084/m9.figshare.978888	Statistical analysis	Surface_Nanoviscoelasticity_Parameters.xlsx	figshare	978888	http://dx.doi.org/10.6084/m9.figshare.978888
Argiope argentata-8	Sample preparation	Multimode atomic force microscopy imaging analyses	Atomic force microscopy	AFM686	Surface Nanoviscoelasticity Parameters.zip	Surface_Nanoviscoelasticity_Parameters.xlsx	figshare	978888	http://dx.doi.org/10.6084/m9.figshare.978888	Statistical analysis	Surface_Nanoviscoelasticity_Parameters.xlsx	figshare	978888	http://dx.doi.org/10.6084/m9.figshare.978888
Argiope argentata-9	Sample preparation	Multimode atomic force microscopy imaging analyses	Atomic force microscopy	AFM687	Surface Nanoviscoelasticity Parameters.zip	Surface_Nanoviscoelasticity_Parameters.xlsx	figshare	978888	http://dx.doi.org/10.6084/m9.figshare.978888	Statistical analysis	Surface_Nanoviscoelasticity_Parameters.xlsx	figshare	978888	http://dx.doi.org/10.6084/m9.figshare.978888
Argiope argentata-10	Sample preparation	Multimode atomic force microscopy imaging analyses	Atomic force microscopy	AFM688	Surface Nanoviscoelasticity Parameters.zip	Surface_Nanoviscoelasticity_Parameters.xlsx	figshare	978888	http://dx.doi.org/10.6084/m9.figshare.978888	Statistical analysis	Surface_Nanoviscoelasticity_Parameters.xlsx	figshare	978888	http://dx.doi.org/10.6084/m9.figshare.978888
Argiope argentata-11	Sample preparation	Multimode atomic force microscopy imaging analyses	Atomic force microscopy	AFM689	Surface Nanoviscoelasticity Parameters.zip	Surface_Nanoviscoelasticity_Parameters.xlsx	figshare	978888	http://dx.doi.org/10.6084/m9.figshare.978888	Statistical analysis	Surface_Nanoviscoelasticity_Parameters.xlsx	figshare	978888	http://dx.doi.org/10.6084/m9.figshare.978888
Argiope argentata-12	Sample preparation	Multimode atomic force microscopy imaging analyses	Atomic force microscopy	AFM690	Surface Nanoviscoelasticity Parameters.zip	Surface_Nanoviscoelasticity_Parameters.xlsx	figshare	978888	http://dx.doi.org/10.6084/m9.figshare.978888	Statistical analysis	Surface_Nanoviscoelasticity_Parameters.xlsx	figshare	978888	http://dx.doi.org/10.6084/m9.figshare.978888
Argiope argentata-13	Sample preparation	Multimode atomic force microscopy imaging analyses	Atomic force microscopy	AFM691	Surface Nanoviscoelasticity Parameters.zip	Surface_Nanoviscoelasticity_Parameters.xlsx	figshare	978888	http://dx.doi.org/10.6084/m9.figshare.978888	Statistical analysis	Surface_Nanoviscoelasticity_Parameters.xlsx	figshare	978888	http://dx.doi.org/10.6084/m9.figshare.978888
Argiope argentata-14	Sample preparation	Multimode atomic force microscopy imaging analyses	Atomic force microscopy	AFM692	Surface Nanoviscoelasticity Parameters.zip	Surface_Nanoviscoelasticity_Parameters.xlsx	figshare	978888	http://dx.doi.org/10.6084/m9.figshare.978888	Statistical analysis	Surface_Nanoviscoelasticity_Parameters.xlsx	figshare	978888	http://dx.doi.org/10.6084/m9.figshare.978888
Argiope argentata-15	Sample preparation	Multimode atomic force microscopy imaging analyses	Atomic force microscopy	AFM693	Surface Nanoviscoelasticity Parameters.zip	Surface_Nanoviscoelasticity_Parameters.xlsx	figshare	978888	http://dx.doi.org/10.6084/m9.figshare.978888	Statistical analysis	Surface_Nanoviscoelasticity_Parameters.xlsx	figshare	978888	http://dx.doi.org/10.6084/m9.figshare.978888
Argiope lobata-1	Sample preparation	Multimode atomic force microscopy imaging analyses	Atomic force microscopy	AFM694	Surface Nanoviscoelasticity Parameters.zip	Surface_Nanoviscoelasticity_Parameters.xlsx	figshare	978888	http://dx.doi.org/10.6084/m9.figshare.978888	Statistical analysis	Surface_Nanoviscoelasticity_Parameters.xlsx	figshare	978888	http://dx.doi.org/10.6084/m9.figshare.978888
Argiope lobata-2	Sample preparation	Multimode atomic force microscopy imaging analyses	Atomic force microscopy	AFM695	Surface Nanoviscoelasticity Parameters.zip	Surface_Nanoviscoelasticity_Parameters.xlsx	figshare	978888	http://dx.doi.org/10.6084/m9.figshare.978888	Statistical analysis	Surface_Nanoviscoelasticity_Parameters.xlsx	figshare	978888	http://dx.doi.org/10.6084/m9.figshare.978888
Argiope lobata-3	Sample preparation	Multimode atomic force microscopy imaging analyses	Atomic force microscopy	AFM696	Surface Nanoviscoelasticity Parameters.zip	Surface_Nanoviscoelasticity_Parameters.xlsx	figshare	978888	http://dx.doi.org/10.6084/m9.figshare.978888	Statistical analysis	Surface_Nanoviscoelasticity_Parameters.xlsx	figshare	978888	http://dx.doi.org/10.6084/m9.figshare.978888
Argiope lobata-4	Sample preparation	Multimode atomic force microscopy imaging analyses	Atomic force microscopy	AFM697	Surface Nanoviscoelasticity Parameters.zip	Surface_Nanoviscoelasticity_Parameters.xlsx	figshare	978888	http://dx.doi.org/10.6084/m9.figshare.978888	Statistical analysis	Surface_Nanoviscoelasticity_Parameters.xlsx	figshare	978888	http://dx.doi.org/10.6084/m9.figshare.978888
Argiope lobata-5	Sample preparation	Multimode atomic force microscopy imaging analyses	Atomic force microscopy	AFM698	Surface Nanoviscoelasticity Parameters.zip	Surface_Nanoviscoelasticity_Parameters.xlsx	figshare	978888	http://dx.doi.org/10.6084/m9.figshare.978888	Statistical analysis	Surface_Nanoviscoelasticity_Parameters.xlsx	figshare	978888	http://dx.doi.org/10.6084/m9.figshare.978888
Argiope lobata-6	Sample preparation	Multimode atomic force microscopy imaging analyses	Atomic force microscopy	AFM699	Surface Nanoviscoelasticity Parameters.zip	Surface_Nanoviscoelasticity_Parameters.xlsx	figshare	978888	http://dx.doi.org/10.6084/m9.figshare.978888	Statistical analysis	Surface_Nanoviscoelasticity_Parameters.xlsx	figshare	978888	http://dx.doi.org/10.6084/m9.figshare.978888
Argiope lobata-7	Sample preparation	Multimode atomic force microscopy imaging analyses	Atomic force microscopy	AFM700	Surface Nanoviscoelasticity Parameters.zip	Surface_Nanoviscoelasticity_Parameters.xlsx	figshare	978888	http://dx.doi.org/10.6084/m9.figshare.978888	Statistical analysis	Surface_Nanoviscoelasticity_Parameters.xlsx	figshare	978888	http://dx.doi.org/10.6084/m9.figshare.978888
Argiope lobata-8	Sample preparation	Multimode atomic force microscopy imaging analyses	Atomic force microscopy	AFM701	Surface Nanoviscoelasticity Parameters.zip	Surface_Nanoviscoelasticity_Parameters.xlsx	figshare	978888	http://dx.doi.org/10.6084/m9.figshare.978888	Statistical analysis	Surface_Nanoviscoelasticity_Parameters.xlsx	figshare	978888	http://dx.doi.org/10.6084/m9.figshare.978888
Argiope lobata-9	Sample preparation	Multimode atomic force microscopy imaging analyses	Atomic force microscopy	AFM702	Surface Nanoviscoelasticity Parameters.zip	Surface_Nanoviscoelasticity_Parameters.xlsx	figshare	978888	http://dx.doi.org/10.6084/m9.figshare.978888	Statistical analysis	Surface_Nanoviscoelasticity_Parameters.xlsx	figshare	978888	http://dx.doi.org/10.6084/m9.figshare.978888
Argiope lobata-10	Sample preparation	Multimode atomic force microscopy imaging analyses	Atomic force microscopy	AFM703	Surface Nanoviscoelasticity Parameters.zip	Surface_Nanoviscoelasticity_Parameters.xlsx	figshare	978888	http://dx.doi.org/10.6084/m9.figshare.978888	Statistical analysis	Surface_Nanoviscoelasticity_Parameters.xlsx	figshare	978888	http://dx.doi.org/10.6084/m9.figshare.978888
Argiope lobata-11	Sample preparation	Multimode atomic force microscopy imaging analyses	Atomic force microscopy	AFM704	Surface Nanoviscoelasticity Parameters.zip	Surface_Nanoviscoelasticity_Parameters.xlsx	figshare	978888	http://dx.doi.org/10.6084/m9.figshare.978888	Statistical analysis	Surface_Nanoviscoelasticity_Parameters.xlsx	figshare	978888	http://dx.doi.org/10.6084/m9.figshare.978888
Argiope lobata-12	Sample preparation	Multimode atomic force microscopy imaging analyses	Atomic force microscopy	AFM705	Surface Nanoviscoelasticity Parameters.zip	Surface_Nanoviscoelasticity_Parameters.xlsx	figshare	978888	http://dx.doi.org/10.6084/m9.figshare.978888	Statistical analysis	Surface_Nanoviscoelasticity_Parameters.xlsx	figshare	978888	http://dx.doi.org/10.6084/m9.figshare.978888
Argiope lobata-13	Sample preparation	Multimode atomic force microscopy imaging analyses	Atomic force microscopy	AFM706	Surface Nanoviscoelasticity Parameters.zip	Surface_Nanoviscoelasticity_Parameters.xlsx	figshare	978888	http://dx.doi.org/10.6084/m9.figshare.978888	Statistical analysis	Surface_Nanoviscoelasticity_Parameters.xlsx	figshare	978888	http://dx.doi.org/10.6084/m9.figshare.978888
Argiope lobata-14	Sample preparation	Multimode atomic force microscopy imaging analyses	Atomic force microscopy	AFM707	Surface Nanoviscoelasticity Parameters.zip	Surface_Nanoviscoelasticity_Parameters.xlsx	figshare	978888	http://dx.doi.org/10.6084/m9.figshare.978888	Statistical analysis	Surface_Nanoviscoelasticity_Parameters.xlsx	figshare	978888	http://dx.doi.org/10.6084/m9.figshare.978888
Argiope lobata-15	Sample preparation	Multimode atomic force microscopy imaging analyses	Atomic force microscopy	AFM708	Surface Nanoviscoelasticity Parameters.zip	Surface_Nanoviscoelasticity_Parameters.xlsx	figshare	978888	http://dx.doi.org/10.6084/m9.figshare.978888	Statistical analysis	Surface_Nanoviscoelasticity_Parameters.xlsx	figshare	978888	http://dx.doi.org/10.6084/m9.figshare.978888
Avicularia juruensis-1	Sample preparation	Multimode atomic force microscopy imaging analyses	Atomic force microscopy	AFM709	Surface Nanoviscoelasticity Parameters.zip	Surface_Nanoviscoelasticity_Parameters.xlsx	figshare	978888	http://dx.doi.org/10.6084/m9.figshare.978888	Statistical analysis	Surface_Nanoviscoelasticity_Parameters.xlsx	figshare	978888	http://dx.doi.org/10.6084/m9.figshare.978888
Avicularia juruensis-2	Sample preparation	Multimode atomic force microscopy imaging analyses	Atomic force microscopy	AFM710	Surface Nanoviscoelasticity Parameters.zip	Surface_Nanoviscoelasticity_Parameters.xlsx	figshare	978888	http://dx.doi.org/10.6084/m9.figshare.978888	Statistical analysis	Surface_Nanoviscoelasticity_Parameters.xlsx	figshare	978888	http://dx.doi.org/10.6084/m9.figshare.978888
Avicularia juruensis-3	Sample preparation	Multimode atomic force microscopy imaging analyses	Atomic force microscopy	AFM711	Surface Nanoviscoelasticity Parameters.zip	Surface_Nanoviscoelasticity_Parameters.xlsx	figshare	978888	http://dx.doi.org/10.6084/m9.figshare.978888	Statistical analysis	Surface_Nanoviscoelasticity_Parameters.xlsx	figshare	978888	http://dx.doi.org/10.6084/m9.figshare.978888
Avicularia juruensis-4	Sample preparation	Multimode atomic force microscopy imaging analyses	Atomic force microscopy	AFM712	Surface Nanoviscoelasticity Parameters.zip	Surface_Nanoviscoelasticity_Parameters.xlsx	figshare	978888	http://dx.doi.org/10.6084/m9.figshare.978888	Statistical analysis	Surface_Nanoviscoelasticity_Parameters.xlsx	figshare	978888	http://dx.doi.org/10.6084/m9.figshare.978888
Avicularia juruensis-5	Sample preparation	Multimode atomic force microscopy imaging analyses	Atomic force microscopy	AFM713	Surface Nanoviscoelasticity Parameters.zip	Surface_Nanoviscoelasticity_Parameters.xlsx	figshare	978888	http://dx.doi.org/10.6084/m9.figshare.978888	Statistical analysis	Surface_Nanoviscoelasticity_Parameters.xlsx	figshare	978888	http://dx.doi.org/10.6084/m9.figshare.978888
Avicularia juruensis-6	Sample preparation	Multimode atomic force microscopy imaging analyses	Atomic force microscopy	AFM714	Surface Nanoviscoelasticity Parameters.zip	Surface_Nanoviscoelasticity_Parameters.xlsx	figshare	978888	http://dx.doi.org/10.6084/m9.figshare.978888	Statistical analysis	Surface_Nanoviscoelasticity_Parameters.xlsx	figshare	978888	http://dx.doi.org/10.6084/m9.figshare.978888
Avicularia juruensis-7	Sample preparation	Multimode atomic force microscopy imaging analyses	Atomic force microscopy	AFM715	Surface Nanoviscoelasticity Parameters.zip	Surface_Nanoviscoelasticity_Parameters.xlsx	figshare	978888	http://dx.doi.org/10.6084/m9.figshare.978888	Statistical analysis	Surface_Nanoviscoelasticity_Parameters.xlsx	figshare	978888	http://dx.doi.org/10.6084/m9.figshare.978888
Avicularia juruensis-8	Sample preparation	Multimode atomic force microscopy imaging analyses	Atomic force microscopy	AFM716	Surface Nanoviscoelasticity Parameters.zip	Surface_Nanoviscoelasticity_Parameters.xlsx	figshare	978888	http://dx.doi.org/10.6084/m9.figshare.978888	Statistical analysis	Surface_Nanoviscoelasticity_Parameters.xlsx	figshare	978888	http://dx.doi.org/10.6084/m9.figshare.978888
Avicularia juruensis-9	Sample preparation	Multimode atomic force microscopy imaging analyses	Atomic force microscopy	AFM717	Surface Nanoviscoelasticity Parameters.zip	Surface_Nanoviscoelasticity_Parameters.xlsx	figshare	978888	http://dx.doi.org/10.6084/m9.figshare.978888	Statistical analysis	Surface_Nanoviscoelasticity_Parameters.xlsx	figshare	978888	http://dx.doi.org/10.6084/m9.figshare.978888
Avicularia juruensis-10	Sample preparation	Multimode atomic force microscopy imaging analyses	Atomic force microscopy	AFM718	Surface Nanoviscoelasticity Parameters.zip	Surface_Nanoviscoelasticity_Parameters.xlsx	figshare	978888	http://dx.doi.org/10.6084/m9.figshare.978888	Statistical analysis	Surface_Nanoviscoelasticity_Parameters.xlsx	figshare	978888	http://dx.doi.org/10.6084/m9.figshare.978888
Avicularia juruensis-11	Sample preparation	Multimode atomic force microscopy imaging analyses	Atomic force microscopy	AFM719	Surface Nanoviscoelasticity Parameters.zip	Surface_Nanoviscoelasticity_Parameters.xlsx	figshare	978888	http://dx.doi.org/10.6084/m9.figshare.978888	Statistical analysis	Surface_Nanoviscoelasticity_Parameters.xlsx	figshare	978888	http://dx.doi.org/10.6084/m9.figshare.978888
Avicularia juruensis-12	Sample preparation	Multimode atomic force microscopy imaging analyses	Atomic force microscopy	AFM720	Surface Nanoviscoelasticity Parameters.zip	Surface_Nanoviscoelasticity_Parameters.xlsx	figshare	978888	http://dx.doi.org/10.6084/m9.figshare.978888	Statistical analysis	Surface_Nanoviscoelasticity_Parameters.xlsx	figshare	978888	http://dx.doi.org/10.6084/m9.figshare.978888
Avicularia juruensis-13	Sample preparation	Multimode atomic force microscopy imaging analyses	Atomic force microscopy	AFM721	Surface Nanoviscoelasticity Parameters.zip	Surface_Nanoviscoelasticity_Parameters.xlsx	figshare	978888	http://dx.doi.org/10.6084/m9.figshare.978888	Statistical analysis	Surface_Nanoviscoelasticity_Parameters.xlsx	figshare	978888	http://dx.doi.org/10.6084/m9.figshare.978888
Avicularia juruensis-14	Sample preparation	Multimode atomic force microscopy imaging analyses	Atomic force microscopy	AFM722	Surface Nanoviscoelasticity Parameters.zip	Surface_Nanoviscoelasticity_Parameters.xlsx	figshare	978888	http://dx.doi.org/10.6084/m9.figshare.978888	Statistical analysis	Surface_Nanoviscoelasticity_Parameters.xlsx	figshare	978888	http://dx.doi.org/10.6084/m9.figshare.978888
Avicularia juruensis-15	Sample preparation	Multimode atomic force microscopy imaging analyses	Atomic force microscopy	AFM723	Surface Nanoviscoelasticity Parameters.zip	Surface_Nanoviscoelasticity_Parameters.xlsx	figshare	978888	http://dx.doi.org/10.6084/m9.figshare.978888	Statistical analysis	Surface_Nanoviscoelasticity_Parameters.xlsx	figshare	978888	http://dx.doi.org/10.6084/m9.figshare.978888
Avicularia sp-1	Sample preparation	Multimode atomic force microscopy imaging analyses	Atomic force microscopy	AFM724	Surface Nanoviscoelasticity Parameters.zip	Surface_Nanoviscoelasticity_Parameters.xlsx	figshare	978888	http://dx.doi.org/10.6084/m9.figshare.978888	Statistical analysis	Surface_Nanoviscoelasticity_Parameters.xlsx	figshare	978888	http://dx.doi.org/10.6084/m9.figshare.978888
Avicularia sp-2	Sample preparation	Multimode atomic force microscopy imaging analyses	Atomic force microscopy	AFM725	Surface Nanoviscoelasticity Parameters.zip	Surface_Nanoviscoelasticity_Parameters.xlsx	figshare	978888	http://dx.doi.org/10.6084/m9.figshare.978888	Statistical analysis	Surface_Nanoviscoelasticity_Parameters.xlsx	figshare	978888	http://dx.doi.org/10.6084/m9.figshare.978888
Avicularia sp-3	Sample preparation	Multimode atomic force microscopy imaging analyses	Atomic force microscopy	AFM726	Surface Nanoviscoelasticity Parameters.zip	Surface_Nanoviscoelasticity_Parameters.xlsx	figshare	978888	http://dx.doi.org/10.6084/m9.figshare.978888	Statistical analysis	Surface_Nanoviscoelasticity_Parameters.xlsx	figshare	978888	http://dx.doi.org/10.6084/m9.figshare.978888
Avicularia sp-4	Sample preparation	Multimode atomic force microscopy imaging analyses	Atomic force microscopy	AFM727	Surface Nanoviscoelasticity Parameters.zip	Surface_Nanoviscoelasticity_Parameters.xlsx	figshare	978888	http://dx.doi.org/10.6084/m9.figshare.978888	Statistical analysis	Surface_Nanoviscoelasticity_Parameters.xlsx	figshare	978888	http://dx.doi.org/10.6084/m9.figshare.978888
Avicularia sp-5	Sample preparation	Multimode atomic force microscopy imaging analyses	Atomic force microscopy	AFM728	Surface Nanoviscoelasticity Parameters.zip	Surface_Nanoviscoelasticity_Parameters.xlsx	figshare	978888	http://dx.doi.org/10.6084/m9.figshare.978888	Statistical analysis	Surface_Nanoviscoelasticity_Parameters.xlsx	figshare	978888	http://dx.doi.org/10.6084/m9.figshare.978888
Avicularia sp-6	Sample preparation	Multimode atomic force microscopy imaging analyses	Atomic force microscopy	AFM729	Surface Nanoviscoelasticity Parameters.zip	Surface_Nanoviscoelasticity_Parameters.xlsx	figshare	978888	http://dx.doi.org/10.6084/m9.figshare.978888	Statistical analysis	Surface_Nanoviscoelasticity_Parameters.xlsx	figshare	978888	http://dx.doi.org/10.6084/m9.figshare.978888
Avicularia sp-7	Sample preparation	Multimode atomic force microscopy imaging analyses	Atomic force microscopy	AFM730	Surface Nanoviscoelasticity Parameters.zip	Surface_Nanoviscoelasticity_Parameters.xlsx	figshare	978888	http://dx.doi.org/10.6084/m9.figshare.978888	Statistical analysis	Surface_Nanoviscoelasticity_Parameters.xlsx	figshare	978888	http://dx.doi.org/10.6084/m9.figshare.978888
Avicularia sp-8	Sample preparation	Multimode atomic force microscopy imaging analyses	Atomic force microscopy	AFM731	Surface Nanoviscoelasticity Parameters.zip	Surface_Nanoviscoelasticity_Parameters.xlsx	figshare	978888	http://dx.doi.org/10.6084/m9.figshare.978888	Statistical analysis	Surface_Nanoviscoelasticity_Parameters.xlsx	figshare	978888	http://dx.doi.org/10.6084/m9.figshare.978888
Avicularia sp-9	Sample preparation	Multimode atomic force microscopy imaging analyses	Atomic force microscopy	AFM732	Surface Nanoviscoelasticity Parameters.zip	Surface_Nanoviscoelasticity_Parameters.xlsx	figshare	978888	http://dx.doi.org/10.6084/m9.figshare.978888	Statistical analysis	Surface_Nanoviscoelasticity_Parameters.xlsx	figshare	978888	http://dx.doi.org/10.6084/m9.figshare.978888
Avicularia sp-10	Sample preparation	Multimode atomic force microscopy imaging analyses	Atomic force microscopy	AFM733	Surface Nanoviscoelasticity Parameters.zip	Surface_Nanoviscoelasticity_Parameters.xlsx	figshare	978888	http://dx.doi.org/10.6084/m9.figshare.978888	Statistical analysis	Surface_Nanoviscoelasticity_Parameters.xlsx	figshare	978888	http://dx.doi.org/10.6084/m9.figshare.978888
Avicularia sp-11	Sample preparation	Multimode atomic force microscopy imaging analyses	Atomic force microscopy	AFM734	Surface Nanoviscoelasticity Parameters.zip	Surface_Nanoviscoelasticity_Parameters.xlsx	figshare	978888	http://dx.doi.org/10.6084/m9.figshare.978888	Statistical analysis	Surface_Nanoviscoelasticity_Parameters.xlsx	figshare	978888	http://dx.doi.org/10.6084/m9.figshare.978888
Avicularia sp-12	Sample preparation	Multimode atomic force microscopy imaging analyses	Atomic force microscopy	AFM735	Surface Nanoviscoelasticity Parameters.zip	Surface_Nanoviscoelasticity_Parameters.xlsx	figshare	978888	http://dx.doi.org/10.6084/m9.figshare.978888	Statistical analysis	Surface_Nanoviscoelasticity_Parameters.xlsx	figshare	978888	http://dx.doi.org/10.6084/m9.figshare.978888
Avicularia sp-13	Sample preparation	Multimode atomic force microscopy imaging analyses	Atomic force microscopy	AFM736	Surface Nanoviscoelasticity Parameters.zip	Surface_Nanoviscoelasticity_Parameters.xlsx	figshare	978888	http://dx.doi.org/10.6084/m9.figshare.978888	Statistical analysis	Surface_Nanoviscoelasticity_Parameters.xlsx	figshare	978888	http://dx.doi.org/10.6084/m9.figshare.978888
Avicularia sp-14	Sample preparation	Multimode atomic force microscopy imaging analyses	Atomic force microscopy	AFM737	Surface Nanoviscoelasticity Parameters.zip	Surface_Nanoviscoelasticity_Parameters.xlsx	figshare	978888	http://dx.doi.org/10.6084/m9.figshare.978888	Statistical analysis	Surface_Nanoviscoelasticity_Parameters.xlsx	figshare	978888	http://dx.doi.org/10.6084/m9.figshare.978888
Avicularia sp-15	Sample preparation	Multimode atomic force microscopy imaging analyses	Atomic force microscopy	AFM738	Surface Nanoviscoelasticity Parameters.zip	Surface_Nanoviscoelasticity_Parameters.xlsx	figshare	978888	http://dx.doi.org/10.6084/m9.figshare.978888	Statistical analysis	Surface_Nanoviscoelasticity_Parameters.xlsx	figshare	978888	http://dx.doi.org/10.6084/m9.figshare.978888
Gasteracantha cancriformis-1	Sample preparation	Multimode atomic force microscopy imaging analyses	Atomic force microscopy	AFM739	Surface Nanoviscoelasticity Parameters.zip	Surface_Nanoviscoelasticity_Parameters.xlsx	figshare	978888	http://dx.doi.org/10.6084/m9.figshare.978888	Statistical analysis	Surface_Nanoviscoelasticity_Parameters.xlsx	figshare	978888	http://dx.doi.org/10.6084/m9.figshare.978888
Gasteracantha cancriformis-2	Sample preparation	Multimode atomic force microscopy imaging analyses	Atomic force microscopy	AFM740	Surface Nanoviscoelasticity Parameters.zip	Surface_Nanoviscoelasticity_Parameters.xlsx	figshare	978888	http://dx.doi.org/10.6084/m9.figshare.978888	Statistical analysis	Surface_Nanoviscoelasticity_Parameters.xlsx	figshare	978888	http://dx.doi.org/10.6084/m9.figshare.978888
Gasteracantha cancriformis-3	Sample preparation	Multimode atomic force microscopy imaging analyses	Atomic force microscopy	AFM741	Surface Nanoviscoelasticity Parameters.zip	Surface_Nanoviscoelasticity_Parameters.xlsx	figshare	978888	http://dx.doi.org/10.6084/m9.figshare.978888	Statistical analysis	Surface_Nanoviscoelasticity_Parameters.xlsx	figshare	978888	http://dx.doi.org/10.6084/m9.figshare.978888
Gasteracantha cancriformis-4	Sample preparation	Multimode atomic force microscopy imaging analyses	Atomic force microscopy	AFM742	Surface Nanoviscoelasticity Parameters.zip	Surface_Nanoviscoelasticity_Parameters.xlsx	figshare	978888	http://dx.doi.org/10.6084/m9.figshare.978888	Statistical analysis	Surface_Nanoviscoelasticity_Parameters.xlsx	figshare	978888	http://dx.doi.org/10.6084/m9.figshare.978888
Gasteracantha cancriformis-5	Sample preparation	Multimode atomic force microscopy imaging analyses	Atomic force microscopy	AFM743	Surface Nanoviscoelasticity Parameters.zip	Surface_Nanoviscoelasticity_Parameters.xlsx	figshare	978888	http://dx.doi.org/10.6084/m9.figshare.978888	Statistical analysis	Surface_Nanoviscoelasticity_Parameters.xlsx	figshare	978888	http://dx.doi.org/10.6084/m9.figshare.978888
Gasteracantha cancriformis-6	Sample preparation	Multimode atomic force microscopy imaging analyses	Atomic force microscopy	AFM744	Surface Nanoviscoelasticity Parameters.zip	Surface_Nanoviscoelasticity_Parameters.xlsx	figshare	978888	http://dx.doi.org/10.6084/m9.figshare.978888	Statistical analysis	Surface_Nanoviscoelasticity_Parameters.xlsx	figshare	978888	http://dx.doi.org/10.6084/m9.figshare.978888
Gasteracantha cancriformis-7	Sample preparation	Multimode atomic force microscopy imaging analyses	Atomic force microscopy	AFM745	Surface Nanoviscoelasticity Parameters.zip	Surface_Nanoviscoelasticity_Parameters.xlsx	figshare	978888	http://dx.doi.org/10.6084/m9.figshare.978888	Statistical analysis	Surface_Nanoviscoelasticity_Parameters.xlsx	figshare	978888	http://dx.doi.org/10.6084/m9.figshare.978888
Gasteracantha cancriformis-8	Sample preparation	Multimode atomic force microscopy imaging analyses	Atomic force microscopy	AFM746	Surface Nanoviscoelasticity Parameters.zip	Surface_Nanoviscoelasticity_Parameters.xlsx	figshare	978888	http://dx.doi.org/10.6084/m9.figshare.978888	Statistical analysis	Surface_Nanoviscoelasticity_Parameters.xlsx	figshare	978888	http://dx.doi.org/10.6084/m9.figshare.978888
Gasteracantha cancriformis-9	Sample preparation	Multimode atomic force microscopy imaging analyses	Atomic force microscopy	AFM747	Surface Nanoviscoelasticity Parameters.zip	Surface_Nanoviscoelasticity_Parameters.xlsx	figshare	978888	http://dx.doi.org/10.6084/m9.figshare.978888	Statistical analysis	Surface_Nanoviscoelasticity_Parameters.xlsx	figshare	978888	http://dx.doi.org/10.6084/m9.figshare.978888
Gasteracantha cancriformis-10	Sample preparation	Multimode atomic force microscopy imaging analyses	Atomic force microscopy	AFM748	Surface Nanoviscoelasticity Parameters.zip	Surface_Nanoviscoelasticity_Parameters.xlsx	figshare	978888	http://dx.doi.org/10.6084/m9.figshare.978888	Statistical analysis	Surface_Nanoviscoelasticity_Parameters.xlsx	figshare	978888	http://dx.doi.org/10.6084/m9.figshare.978888
Gasteracantha cancriformis-11	Sample preparation	Multimode atomic force microscopy imaging analyses	Atomic force microscopy	AFM749	Surface Nanoviscoelasticity Parameters.zip	Surface_Nanoviscoelasticity_Parameters.xlsx	figshare	978888	http://dx.doi.org/10.6084/m9.figshare.978888	Statistical analysis	Surface_Nanoviscoelasticity_Parameters.xlsx	figshare	978888	http://dx.doi.org/10.6084/m9.figshare.978888
Gasteracantha cancriformis-12	Sample preparation	Multimode atomic force microscopy imaging analyses	Atomic force microscopy	AFM750	Surface Nanoviscoelasticity Parameters.zip	Surface_Nanoviscoelasticity_Parameters.xlsx	figshare	978888	http://dx.doi.org/10.6084/m9.figshare.978888	Statistical analysis	Surface_Nanoviscoelasticity_Parameters.xlsx	figshare	978888	http://dx.doi.org/10.6084/m9.figshare.978888
Gasteracantha cancriformis-13	Sample preparation	Multimode atomic force microscopy imaging analyses	Atomic force microscopy	AFM751	Surface Nanoviscoelasticity Parameters.zip	Surface_Nanoviscoelasticity_Parameters.xlsx	figshare	978888	http://dx.doi.org/10.6084/m9.figshare.978888	Statistical analysis	Surface_Nanoviscoelasticity_Parameters.xlsx	figshare	978888	http://dx.doi.org/10.6084/m9.figshare.978888
Gasteracantha cancriformis-14	Sample preparation	Multimode atomic force microscopy imaging analyses	Atomic force microscopy	AFM752	Surface Nanoviscoelasticity Parameters.zip	Surface_Nanoviscoelasticity_Parameters.xlsx	figshare	978888	http://dx.doi.org/10.6084/m9.figshare.978888	Statistical analysis	Surface_Nanoviscoelasticity_Parameters.xlsx	figshare	978888	http://dx.doi.org/10.6084/m9.figshare.978888
Gasteracantha cancriformis-15	Sample preparation	Multimode atomic force microscopy imaging analyses	Atomic force microscopy	AFM753	Surface Nanoviscoelasticity Parameters.zip	Surface_Nanoviscoelasticity_Parameters.xlsx	figshare	978888	http://dx.doi.org/10.6084/m9.figshare.978888	Statistical analysis	Surface_Nanoviscoelasticity_Parameters.xlsx	figshare	978888	http://dx.doi.org/10.6084/m9.figshare.978888
Gasteracantha cancriformis-16	Sample preparation	Multimode atomic force microscopy imaging analyses	Atomic force microscopy	AFM754	Surface Nanoviscoelasticity Parameters.zip	Surface_Nanoviscoelasticity_Parameters.xlsx	figshare	978888	http://dx.doi.org/10.6084/m9.figshare.978888	Statistical analysis	Surface_Nanoviscoelasticity_Parameters.xlsx	figshare	978888	http://dx.doi.org/10.6084/m9.figshare.978888
Nephila clavipes-1	Sample preparation	Multimode atomic force microscopy imaging analyses	Atomic force microscopy	AFM755	Surface Nanoviscoelasticity Parameters.zip	Surface_Nanoviscoelasticity_Parameters.xlsx	figshare	978888	http://dx.doi.org/10.6084/m9.figshare.978888	Statistical analysis	Surface_Nanoviscoelasticity_Parameters.xlsx	figshare	978888	http://dx.doi.org/10.6084/m9.figshare.978888
Nephila clavipes-2	Sample preparation	Multimode atomic force microscopy imaging analyses	Atomic force microscopy	AFM756	Surface Nanoviscoelasticity Parameters.zip	Surface_Nanoviscoelasticity_Parameters.xlsx	figshare	978888	http://dx.doi.org/10.6084/m9.figshare.978888	Statistical analysis	Surface_Nanoviscoelasticity_Parameters.xlsx	figshare	978888	http://dx.doi.org/10.6084/m9.figshare.978888
Nephila clavipes-3	Sample preparation	Multimode atomic force microscopy imaging analyses	Atomic force microscopy	AFM757	Surface Nanoviscoelasticity Parameters.zip	Surface_Nanoviscoelasticity_Parameters.xlsx	figshare	978888	http://dx.doi.org/10.6084/m9.figshare.978888	Statistical analysis	Surface_Nanoviscoelasticity_Parameters.xlsx	figshare	978888	http://dx.doi.org/10.6084/m9.figshare.978888
Nephila clavipes-4	Sample preparation	Multimode atomic force microscopy imaging analyses	Atomic force microscopy	AFM758	Surface Nanoviscoelasticity Parameters.zip	Surface_Nanoviscoelasticity_Parameters.xlsx	figshare	978888	http://dx.doi.org/10.6084/m9.figshare.978888	Statistical analysis	Surface_Nanoviscoelasticity_Parameters.xlsx	figshare	978888	http://dx.doi.org/10.6084/m9.figshare.978888
Nephila clavipes-5	Sample preparation	Multimode atomic force microscopy imaging analyses	Atomic force microscopy	AFM759	Surface Nanoviscoelasticity Parameters.zip	Surface_Nanoviscoelasticity_Parameters.xlsx	figshare	978888	http://dx.doi.org/10.6084/m9.figshare.978888	Statistical analysis	Surface_Nanoviscoelasticity_Parameters.xlsx	figshare	978888	http://dx.doi.org/10.6084/m9.figshare.978888
Nephila clavipes-6	Sample preparation	Multimode atomic force microscopy imaging analyses	Atomic force microscopy	AFM760	Surface Nanoviscoelasticity Parameters.zip	Surface_Nanoviscoelasticity_Parameters.xlsx	figshare	978888	http://dx.doi.org/10.6084/m9.figshare.978888	Statistical analysis	Surface_Nanoviscoelasticity_Parameters.xlsx	figshare	978888	http://dx.doi.org/10.6084/m9.figshare.978888
Nephila clavipes-7	Sample preparation	Multimode atomic force microscopy imaging analyses	Atomic force microscopy	AFM761	Surface Nanoviscoelasticity Parameters.zip	Surface_Nanoviscoelasticity_Parameters.xlsx	figshare	978888	http://dx.doi.org/10.6084/m9.figshare.978888	Statistical analysis	Surface_Nanoviscoelasticity_Parameters.xlsx	figshare	978888	http://dx.doi.org/10.6084/m9.figshare.978888
Nephila clavipes-8	Sample preparation	Multimode atomic force microscopy imaging analyses	Atomic force microscopy	AFM762	Surface Nanoviscoelasticity Parameters.zip	Surface_Nanoviscoelasticity_Parameters.xlsx	figshare	978888	http://dx.doi.org/10.6084/m9.figshare.978888	Statistical analysis	Surface_Nanoviscoelasticity_Parameters.xlsx	figshare	978888	http://dx.doi.org/10.6084/m9.figshare.978888
Nephila clavipes-9	Sample preparation	Multimode atomic force microscopy imaging analyses	Atomic force microscopy	AFM763	Surface Nanoviscoelasticity Parameters.zip	Surface_Nanoviscoelasticity_Parameters.xlsx	figshare	978888	http://dx.doi.org/10.6084/m9.figshare.978888	Statistical analysis	Surface_Nanoviscoelasticity_Parameters.xlsx	figshare	978888	http://dx.doi.org/10.6084/m9.figshare.978888
Nephila clavipes-10	Sample preparation	Multimode atomic force microscopy imaging analyses	Atomic force microscopy	AFM764	Surface Nanoviscoelasticity Parameters.zip	Surface_Nanoviscoelasticity_Parameters.xlsx	figshare	978888	http://dx.doi.org/10.6084/m9.figshare.978888	Statistical analysis	Surface_Nanoviscoelasticity_Parameters.xlsx	figshare	978888	http://dx.doi.org/10.6084/m9.figshare.978888
Nephila clavipes-11	Sample preparation	Multimode atomic force microscopy imaging analyses	Atomic force microscopy	AFM765	Surface Nanoviscoelasticity Parameters.zip	Surface_Nanoviscoelasticity_Parameters.xlsx	figshare	978888	http://dx.doi.org/10.6084/m9.figshare.978888	Statistical analysis	Surface_Nanoviscoelasticity_Parameters.xlsx	figshare	978888	http://dx.doi.org/10.6084/m9.figshare.978888
Nephila clavipes-12	Sample preparation	Multimode atomic force microscopy imaging analyses	Atomic force microscopy	AFM766	Surface Nanoviscoelasticity Parameters.zip	Surface_Nanoviscoelasticity_Parameters.xlsx	figshare	978888	http://dx.doi.org/10.6084/m9.figshare.978888	Statistical analysis	Surface_Nanoviscoelasticity_Parameters.xlsx	figshare	978888	http://dx.doi.org/10.6084/m9.figshare.978888
Nephila clavipes-13	Sample preparation	Multimode atomic force microscopy imaging analyses	Atomic force microscopy	AFM767	Surface Nanoviscoelasticity Parameters.zip	Surface_Nanoviscoelasticity_Parameters.xlsx	figshare	978888	http://dx.doi.org/10.6084/m9.figshare.978888	Statistical analysis	Surface_Nanoviscoelasticity_Parameters.xlsx	figshare	978888	http://dx.doi.org/10.6084/m9.figshare.978888
Nephila clavipes-14	Sample preparation	Multimode atomic force microscopy imaging analyses	Atomic force microscopy	AFM768	Surface Nanoviscoelasticity Parameters.zip	Surface_Nanoviscoelasticity_Parameters.xlsx	figshare	978888	http://dx.doi.org/10.6084/m9.figshare.978888	Statistical analysis	Surface_Nanoviscoelasticity_Parameters.xlsx	figshare	978888	http://dx.doi.org/10.6084/m9.figshare.978888
Nephila clavipes-15	Sample preparation	Multimode atomic force microscopy imaging analyses	Atomic force microscopy	AFM769	Surface Nanoviscoelasticity Parameters.zip	Surface_Nanoviscoelasticity_Parameters.xlsx	figshare	978888	http://dx.doi.org/10.6084/m9.figshare.978888	Statistical analysis	Surface_Nanoviscoelasticity_Parameters.xlsx	figshare	978888	http://dx.doi.org/10.6084/m9.figshare.978888
Nephilengys cruentata-1	Sample preparation	Multimode atomic force microscopy imaging analyses	Atomic force microscopy	AFM770	Surface Nanoviscoelasticity Parameters.zip	Surface_Nanoviscoelasticity_Parameters.xlsx	figshare	978888	http://dx.doi.org/10.6084/m9.figshare.978888	Statistical analysis	Surface_Nanoviscoelasticity_Parameters.xlsx	figshare	978888	http://dx.doi.org/10.6084/m9.figshare.978888
Nephilengys cruentata-2	Sample preparation	Multimode atomic force microscopy imaging analyses	Atomic force microscopy	AFM771	Surface Nanoviscoelasticity Parameters.zip	Surface_Nanoviscoelasticity_Parameters.xlsx	figshare	978888	http://dx.doi.org/10.6084/m9.figshare.978888	Statistical analysis	Surface_Nanoviscoelasticity_Parameters.xlsx	figshare	978888	http://dx.doi.org/10.6084/m9.figshare.978888
Nephilengys cruentata-3	Sample preparation	Multimode atomic force microscopy imaging analyses	Atomic force microscopy	AFM772	Surface Nanoviscoelasticity Parameters.zip	Surface_Nanoviscoelasticity_Parameters.xlsx	figshare	978888	http://dx.doi.org/10.6084/m9.figshare.978888	Statistical analysis	Surface_Nanoviscoelasticity_Parameters.xlsx	figshare	978888	http://dx.doi.org/10.6084/m9.figshare.978888
Nephilengys cruentata-4	Sample preparation	Multimode atomic force microscopy imaging analyses	Atomic force microscopy	AFM773	Surface Nanoviscoelasticity Parameters.zip	Surface_Nanoviscoelasticity_Parameters.xlsx	figshare	978888	http://dx.doi.org/10.6084/m9.figshare.978888	Statistical analysis	Surface_Nanoviscoelasticity_Parameters.xlsx	figshare	978888	http://dx.doi.org/10.6084/m9.figshare.978888
Nephilengys cruentata-5	Sample preparation	Multimode atomic force microscopy imaging analyses	Atomic force microscopy	AFM774	Surface Nanoviscoelasticity Parameters.zip	Surface_Nanoviscoelasticity_Parameters.xlsx	figshare	978888	http://dx.doi.org/10.6084/m9.figshare.978888	Statistical analysis	Surface_Nanoviscoelasticity_Parameters.xlsx	figshare	978888	http://dx.doi.org/10.6084/m9.figshare.978888
Nephilengys cruentata-6	Sample preparation	Multimode atomic force microscopy imaging analyses	Atomic force microscopy	AFM775	Surface Nanoviscoelasticity Parameters.zip	Surface_Nanoviscoelasticity_Parameters.xlsx	figshare	978888	http://dx.doi.org/10.6084/m9.figshare.978888	Statistical analysis	Surface_Nanoviscoelasticity_Parameters.xlsx	figshare	978888	http://dx.doi.org/10.6084/m9.figshare.978888
Nephilengys cruentata-7	Sample preparation	Multimode atomic force microscopy imaging analyses	Atomic force microscopy	AFM776	Surface Nanoviscoelasticity Parameters.zip	Surface_Nanoviscoelasticity_Parameters.xlsx	figshare	978888	http://dx.doi.org/10.6084/m9.figshare.978888	Statistical analysis	Surface_Nanoviscoelasticity_Parameters.xlsx	figshare	978888	http://dx.doi.org/10.6084/m9.figshare.978888
Nephilengys cruentata-8	Sample preparation	Multimode atomic force microscopy imaging analyses	Atomic force microscopy	AFM777	Surface Nanoviscoelasticity Parameters.zip	Surface_Nanoviscoelasticity_Parameters.xlsx	figshare	978888	http://dx.doi.org/10.6084/m9.figshare.978888	Statistical analysis	Surface_Nanoviscoelasticity_Parameters.xlsx	figshare	978888	http://dx.doi.org/10.6084/m9.figshare.978888
Nephilengys cruentata-9	Sample preparation	Multimode atomic force microscopy imaging analyses	Atomic force microscopy	AFM778	Surface Nanoviscoelasticity Parameters.zip	Surface_Nanoviscoelasticity_Parameters.xlsx	figshare	978888	http://dx.doi.org/10.6084/m9.figshare.978888	Statistical analysis	Surface_Nanoviscoelasticity_Parameters.xlsx	figshare	978888	http://dx.doi.org/10.6084/m9.figshare.978888
Nephilengys cruentata-10	Sample preparation	Multimode atomic force microscopy imaging analyses	Atomic force microscopy	AFM779	Surface Nanoviscoelasticity Parameters.zip	Surface_Nanoviscoelasticity_Parameters.xlsx	figshare	978888	http://dx.doi.org/10.6084/m9.figshare.978888	Statistical analysis	Surface_Nanoviscoelasticity_Parameters.xlsx	figshare	978888	http://dx.doi.org/10.6084/m9.figshare.978888
Nephilengys cruentata-11	Sample preparation	Multimode atomic force microscopy imaging analyses	Atomic force microscopy	AFM780	Surface Nanoviscoelasticity Parameters.zip	Surface_Nanoviscoelasticity_Parameters.xlsx	figshare	978888	http://dx.doi.org/10.6084/m9.figshare.978888	Statistical analysis	Surface_Nanoviscoelasticity_Parameters.xlsx	figshare	978888	http://dx.doi.org/10.6084/m9.figshare.978888
Nephilengys cruentata-12	Sample preparation	Multimode atomic force microscopy imaging analyses	Atomic force microscopy	AFM781	Surface Nanoviscoelasticity Parameters.zip	Surface_Nanoviscoelasticity_Parameters.xlsx	figshare	978888	http://dx.doi.org/10.6084/m9.figshare.978888	Statistical analysis	Surface_Nanoviscoelasticity_Parameters.xlsx	figshare	978888	http://dx.doi.org/10.6084/m9.figshare.978888
Nephilengys cruentata-13	Sample preparation	Multimode atomic force microscopy imaging analyses	Atomic force microscopy	AFM782	Surface Nanoviscoelasticity Parameters.zip	Surface_Nanoviscoelasticity_Parameters.xlsx	figshare	978888	http://dx.doi.org/10.6084/m9.figshare.978888	Statistical analysis	Surface_Nanoviscoelasticity_Parameters.xlsx	figshare	978888	http://dx.doi.org/10.6084/m9.figshare.978888
Nephilengys cruentata-14	Sample preparation	Multimode atomic force microscopy imaging analyses	Atomic force microscopy	AFM783	Surface Nanoviscoelasticity Parameters.zip	Surface_Nanoviscoelasticity_Parameters.xlsx	figshare	978888	http://dx.doi.org/10.6084/m9.figshare.978888	Statistical analysis	Surface_Nanoviscoelasticity_Parameters.xlsx	figshare	978888	http://dx.doi.org/10.6084/m9.figshare.978888
Nephilengys cruentata-15	Sample preparation	Multimode atomic force microscopy imaging analyses	Atomic force microscopy	AFM784	Surface Nanoviscoelasticity Parameters.zip	Surface_Nanoviscoelasticity_Parameters.xlsx	figshare	978888	http://dx.doi.org/10.6084/m9.figshare.978888	Statistical analysis	Surface_Nanoviscoelasticity_Parameters.xlsx	figshare	978888	http://dx.doi.org/10.6084/m9.figshare.978888
Nephilengys cruentata-16	Sample preparation	Multimode atomic force microscopy imaging analyses	Atomic force microscopy	AFM785	Surface Nanoviscoelasticity Parameters.zip	Surface_Nanoviscoelasticity_Parameters.xlsx	figshare	978888	http://dx.doi.org/10.6084/m9.figshare.978888	Statistical analysis	Surface_Nanoviscoelasticity_Parameters.xlsx	figshare	978888	http://dx.doi.org/10.6084/m9.figshare.978888
Nephilengys cruentata-17	Sample preparation	Multimode atomic force microscopy imaging analyses	Atomic force microscopy	AFM786	Surface Nanoviscoelasticity Parameters.zip	Surface_Nanoviscoelasticity_Parameters.xlsx	figshare	978888	http://dx.doi.org/10.6084/m9.figshare.978888	Statistical analysis	Surface_Nanoviscoelasticity_Parameters.xlsx	figshare	978888	http://dx.doi.org/10.6084/m9.figshare.978888
Nephilengys cruentata-18	Sample preparation	Multimode atomic force microscopy imaging analyses	Atomic force microscopy	AFM787	Surface Nanoviscoelasticity Parameters.zip	Surface_Nanoviscoelasticity_Parameters.xlsx	figshare	978888	http://dx.doi.org/10.6084/m9.figshare.978888	Statistical analysis	Surface_Nanoviscoelasticity_Parameters.xlsx	figshare	978888	http://dx.doi.org/10.6084/m9.figshare.978888
Parawixia bistriata-1	Sample preparation	Multimode atomic force microscopy imaging analyses	Atomic force microscopy	AFM788	Surface Nanoviscoelasticity Parameters.zip	Surface_Nanoviscoelasticity_Parameters.xlsx	figshare	978888	http://dx.doi.org/10.6084/m9.figshare.978888	Statistical analysis	Surface_Nanoviscoelasticity_Parameters.xlsx	figshare	978888	http://dx.doi.org/10.6084/m9.figshare.978888
Parawixia bistriata-2	Sample preparation	Multimode atomic force microscopy imaging analyses	Atomic force microscopy	AFM789	Surface Nanoviscoelasticity Parameters.zip	Surface_Nanoviscoelasticity_Parameters.xlsx	figshare	978888	http://dx.doi.org/10.6084/m9.figshare.978888	Statistical analysis	Surface_Nanoviscoelasticity_Parameters.xlsx	figshare	978888	http://dx.doi.org/10.6084/m9.figshare.978888
Parawixia bistriata-3	Sample preparation	Multimode atomic force microscopy imaging analyses	Atomic force microscopy	AFM790	Surface Nanoviscoelasticity Parameters.zip	Surface_Nanoviscoelasticity_Parameters.xlsx	figshare	978888	http://dx.doi.org/10.6084/m9.figshare.978888	Statistical analysis	Surface_Nanoviscoelasticity_Parameters.xlsx	figshare	978888	http://dx.doi.org/10.6084/m9.figshare.978888
Parawixia bistriata-4	Sample preparation	Multimode atomic force microscopy imaging analyses	Atomic force microscopy	AFM791	Surface Nanoviscoelasticity Parameters.zip	Surface_Nanoviscoelasticity_Parameters.xlsx	figshare	978888	http://dx.doi.org/10.6084/m9.figshare.978888	Statistical analysis	Surface_Nanoviscoelasticity_Parameters.xlsx	figshare	978888	http://dx.doi.org/10.6084/m9.figshare.978888
Parawixia bistriata-5	Sample preparation	Multimode atomic force microscopy imaging analyses	Atomic force microscopy	AFM792	Surface Nanoviscoelasticity Parameters.zip	Surface_Nanoviscoelasticity_Parameters.xlsx	figshare	978888	http://dx.doi.org/10.6084/m9.figshare.978888	Statistical analysis	Surface_Nanoviscoelasticity_Parameters.xlsx	figshare	978888	http://dx.doi.org/10.6084/m9.figshare.978888
Parawixia bistriata-6	Sample preparation	Multimode atomic force microscopy imaging analyses	Atomic force microscopy	AFM793	Surface Nanoviscoelasticity Parameters.zip	Surface_Nanoviscoelasticity_Parameters.xlsx	figshare	978888	http://dx.doi.org/10.6084/m9.figshare.978888	Statistical analysis	Surface_Nanoviscoelasticity_Parameters.xlsx	figshare	978888	http://dx.doi.org/10.6084/m9.figshare.978888
Parawixia bistriata-7	Sample preparation	Multimode atomic force microscopy imaging analyses	Atomic force microscopy	AFM794	Surface Nanoviscoelasticity Parameters.zip	Surface_Nanoviscoelasticity_Parameters.xlsx	figshare	978888	http://dx.doi.org/10.6084/m9.figshare.978888	Statistical analysis	Surface_Nanoviscoelasticity_Parameters.xlsx	figshare	978888	http://dx.doi.org/10.6084/m9.figshare.978888
Parawixia bistriata-8	Sample preparation	Multimode atomic force microscopy imaging analyses	Atomic force microscopy	AFM795	Surface Nanoviscoelasticity Parameters.zip	Surface_Nanoviscoelasticity_Parameters.xlsx	figshare	978888	http://dx.doi.org/10.6084/m9.figshare.978888	Statistical analysis	Surface_Nanoviscoelasticity_Parameters.xlsx	figshare	978888	http://dx.doi.org/10.6084/m9.figshare.978888
Parawixia bistriata-9	Sample preparation	Multimode atomic force microscopy imaging analyses	Atomic force microscopy	AFM796	Surface Nanoviscoelasticity Parameters.zip	Surface_Nanoviscoelasticity_Parameters.xlsx	figshare	978888	http://dx.doi.org/10.6084/m9.figshare.978888	Statistical analysis	Surface_Nanoviscoelasticity_Parameters.xlsx	figshare	978888	http://dx.doi.org/10.6084/m9.figshare.978888
Parawixia bistriata-10	Sample preparation	Multimode atomic force microscopy imaging analyses	Atomic force microscopy	AFM797	Surface Nanoviscoelasticity Parameters.zip	Surface_Nanoviscoelasticity_Parameters.xlsx	figshare	978888	http://dx.doi.org/10.6084/m9.figshare.978888	Statistical analysis	Surface_Nanoviscoelasticity_Parameters.xlsx	figshare	978888	http://dx.doi.org/10.6084/m9.figshare.978888
Parawixia bistriata-11	Sample preparation	Multimode atomic force microscopy imaging analyses	Atomic force microscopy	AFM798	Surface Nanoviscoelasticity Parameters.zip	Surface_Nanoviscoelasticity_Parameters.xlsx	figshare	978888	http://dx.doi.org/10.6084/m9.figshare.978888	Statistical analysis	Surface_Nanoviscoelasticity_Parameters.xlsx	figshare	978888	http://dx.doi.org/10.6084/m9.figshare.978888
Parawixia bistriata-12	Sample preparation	Multimode atomic force microscopy imaging analyses	Atomic force microscopy	AFM799	Surface Nanoviscoelasticity Parameters.zip	Surface_Nanoviscoelasticity_Parameters.xlsx	figshare	978888	http://dx.doi.org/10.6084/m9.figshare.978888	Statistical analysis	Surface_Nanoviscoelasticity_Parameters.xlsx	figshare	978888	http://dx.doi.org/10.6084/m9.figshare.978888
Parawixia bistriata-13	Sample preparation	Multimode atomic force microscopy imaging analyses	Atomic force microscopy	AFM800	Surface Nanoviscoelasticity Parameters.zip	Surface_Nanoviscoelasticity_Parameters.xlsx	figshare	978888	http://dx.doi.org/10.6084/m9.figshare.978888	Statistical analysis	Surface_Nanoviscoelasticity_Parameters.xlsx	figshare	978888	http://dx.doi.org/10.6084/m9.figshare.978888
Parawixia bistriata-14	Sample preparation	Multimode atomic force microscopy imaging analyses	Atomic force microscopy	AFM801	Surface Nanoviscoelasticity Parameters.zip	Surface_Nanoviscoelasticity_Parameters.xlsx	figshare	978888	http://dx.doi.org/10.6084/m9.figshare.978888	Statistical analysis	Surface_Nanoviscoelasticity_Parameters.xlsx	figshare	978888	http://dx.doi.org/10.6084/m9.figshare.978888
Parawixia bistriata-15	Sample preparation	Multimode atomic force microscopy imaging analyses	Atomic force microscopy	AFM802	Surface Nanoviscoelasticity Parameters.zip	Surface_Nanoviscoelasticity_Parameters.xlsx	figshare	978888	http://dx.doi.org/10.6084/m9.figshare.978888	Statistical analysis	Surface_Nanoviscoelasticity_Parameters.xlsx	figshare	978888	http://dx.doi.org/10.6084/m9.figshare.978888
